# Supplementary material for: A monoclinic polymorph of (nitrato-κO)tetra­phenyl­anti­mony(V)
Source: Acta Crystallogr Sect E Struct Rep Online. 2008 Dec 6;65(Pt 1):m23. doi: 10.1107/S1600536808040816 (PMC2967871; doi:10.1107/S1600536808040816)
Supplement: Supplementary file 1 [file e-65-00m23-sup1.cif]

##############################################################################
###                                                                        ###
###        Electronic paper (Acta Crystallographica Section E)             ###
###                                                                        ###
##############################################################################
#                                                                            #
# This CIF contains the data in a paper accepted for publication in Acta     #
# Crystallographica Section E. It conforms to the requirements of Notes      #
# for Authors for Section E, and has been peer reviewed under the auspices   #
# of the IUCr Commission on Journals.                                        #
#                                                                            #
# Full details of the Crystallographic Information File format               #
# are given in the paper "The Crystallographic Information File (CIF):       #
# a New Standard Archive File for Crystallography" by S. R. Hall, F. H.      #
# Allen and I. D. Brown [Acta Cryst. (1991), A47, 655-685].                  #
#                                                                            #
# The current version of the core CIF dictionary is obtainable from          #
# ftp://ftp.iucr.org/pub/cif_core.dic. The current version number is 2.4.    #
#                                                                            #
# Software is freely available for graphical display of the structure(s) in  #
# this CIF.  For information consult the CIF home page http://www.iucr.org/  #
# cif/home.html                                                              #
#                                                                            #
# This file may be used for bona fide research purposes within the           #
# scientific community so long as proper attribution is given to the journal # 
# article from which it was obtained.                                        #
#                                                                            #
##############################################################################
                                             
data_I
_audit_creation_method     SHELXL-97
_chemical_name_systematic
;
(nitrato-\kO)tetraphenylantimony(V)
;
_chemical_name_common     ?
_chemical_formula_moiety     'C24 H20 N O3 Sb'
_chemical_formula_sum     'C24 H20 N O3 Sb'
_chemical_formula_iupac     '[Sb (C6 H5)4 (N O3)]'
_chemical_formula_weight     492.17
_chemical_melting_point     ?
_symmetry_cell_setting     Monoclinic
_symmetry_space_group_name_H-M     'C c'
_symmetry_space_group_name_Hall     'C -2yc'
loop_
    _symmetry_equiv_pos_as_xyz
    'x, y, z'
    'x, -y, z+1/2'
    'x+1/2, y+1/2, z'
    'x+1/2, -y+1/2, z+1/2'
_cell_length_a     16.7500(19)
_cell_length_b     12.0274(12)
_cell_length_c     22.561(2)
_cell_angle_alpha     90.00
_cell_angle_beta     110.054(2)
_cell_angle_gamma     90.00
_cell_volume     4269.5(7)
_cell_formula_units_Z     8
_cell_measurement_reflns_used     4801
_cell_measurement_theta_min     2.513
_cell_measurement_theta_max     25.481
_cell_measurement_temperature     298(2)
_exptl_crystal_description     block
_exptl_crystal_colour     colourless
_exptl_crystal_size_max     0.50
_exptl_crystal_size_mid     0.26
_exptl_crystal_size_min     0.23
_exptl_crystal_density_diffrn     1.531
_exptl_crystal_density_meas     ?
_exptl_crystal_density_method     'not measured'
_exptl_crystal_F_000     1968
_exptl_absorpt_coefficient_mu     1.316
_exptl_absorpt_correction_type     multi-scan
_exptl_absorpt_process_details     '(SADABS; Sheldrick, 1996)'
_exptl_absorpt_correction_T_min     0.548
_exptl_absorpt_correction_T_max     0.737
_exptl_special_details
;
;
_diffrn_ambient_temperature     298(2)
_diffrn_radiation_type     MoK\a
_diffrn_radiation_wavelength     0.71073
_diffrn_radiation_source     'fine-focus sealed tube'
_diffrn_radiation_monochromator     graphite
_diffrn_measurement_device_type     'Bruker SMART'
_diffrn_measurement_method     '\f and \w'
_diffrn_detector_area_resol_mean     ?
_diffrn_reflns_number     10559
_diffrn_reflns_av_R_equivalents     0.0280
_diffrn_reflns_av_sigmaI/netI     0.0483
_diffrn_reflns_theta_min     1.92
_diffrn_reflns_theta_max     25.01
_diffrn_reflns_theta_full     25.01
_diffrn_measured_fraction_theta_max     0.996
_diffrn_measured_fraction_theta_full     0.996
_diffrn_reflns_limit_h_min     -11
_diffrn_reflns_limit_h_max     19
_diffrn_reflns_limit_k_min     -14
_diffrn_reflns_limit_k_max     13
_diffrn_reflns_limit_l_min     -26
_diffrn_reflns_limit_l_max     26
_diffrn_standards_number     ?
_diffrn_standards_interval_count     ?
_diffrn_standards_interval_time     ?
_diffrn_standards_decay_%     ?
_refine_special_details
;
 Refinement of F^2^ against ALL reflections.  The weighted R-factor wR and
 goodness of fit S are based on F^2^, conventional R-factors R are based
 on F, with F set to zero for negative F^2^. The threshold expression of
 F^2^ > 2sigma(F^2^) is used only for calculating R-factors(gt) etc. and is
 not relevant to the choice of reflections for refinement.  R-factors based
 on F^2^ are statistically about twice as large as those based on F, and R-
 factors based on ALL data will be even larger.
;
_reflns_number_total     5811
_reflns_number_gt     5258
_reflns_threshold_expression     I>2\s(I)
_refine_ls_structure_factor_coef     Fsqd
_refine_ls_matrix_type     full
_refine_ls_R_factor_all     0.0371
_refine_ls_R_factor_gt     0.0304
_refine_ls_wR_factor_gt     0.0531
_refine_ls_wR_factor_ref     0.0559
_refine_ls_goodness_of_fit_ref     1.022
_refine_ls_restrained_S_all     1.046
_refine_ls_number_reflns     5811
_refine_ls_number_parameters     523
_refine_ls_number_restraints     3
_refine_ls_hydrogen_treatment     constr
_refine_ls_weighting_scheme     calc
_refine_ls_weighting_details
                  'calc w=1/[\s^2^(Fo^2^)+(0.018P)^2^] where P=(Fo^2^+2Fc^2^)/3'
_atom_sites_solution_hydrogens     geom
_atom_sites_solution_primary     direct
_atom_sites_solution_secondary     difmap
_refine_ls_shift/su_max     0.001
_refine_ls_shift/su_mean     0.000
_refine_diff_density_max     0.529
_refine_diff_density_min     -0.358
_refine_ls_extinction_method     none
_refine_ls_extinction_coef     ?
_refine_ls_abs_structure_details     'Flack (1983), 2054 Friedel pairs'
_refine_ls_abs_structure_Flack     -0.033(18)
loop_
    _atom_type_symbol
    _atom_type_description
    _atom_type_scat_dispersion_real
    _atom_type_scat_dispersion_imag
    _atom_type_scat_source
    'C' 'C' 0.0033 0.0016
                         'International Tables Vol C Tables 4.2.6.8 and 6.1.1.4'
    'H' 'H' 0.0000 0.0000
                         'International Tables Vol C Tables 4.2.6.8 and 6.1.1.4'
    'N' 'N' 0.0061 0.0033
                         'International Tables Vol C Tables 4.2.6.8 and 6.1.1.4'
    'O' 'O' 0.0106 0.0060
                         'International Tables Vol C Tables 4.2.6.8 and 6.1.1.4'
    'Sb' 'Sb' -0.5866 1.5461
                         'International Tables Vol C Tables 4.2.6.8 and 6.1.1.4'
_computing_data_collection     'SMART (Siemens, 1996)'
_computing_cell_refinement     'SAINT (Siemens, 1996)'
_computing_data_reduction     'SAINT (Siemens, 1996)'
_computing_structure_solution     'SHELXS97 (Sheldrick, 2008)'
_computing_structure_refinement     'SHELXL97 (Sheldrick, 2008)'
_computing_molecular_graphics
                      'ORTEP-3 (Farrugia, 1997) and DIAMOND (Brandenburg, 1998)'
_computing_publication_material     'SHELXTL (Sheldrick, 2008)'
loop_
    _atom_site_type_symbol
    _atom_site_label
    _atom_site_fract_x
    _atom_site_fract_y
    _atom_site_fract_z
    _atom_site_U_iso_or_equiv
    _atom_site_adp_type
    _atom_site_calc_flag
    _atom_site_refinement_flags
    _atom_site_occupancy
    _atom_site_disorder_assembly
    _atom_site_disorder_group
    Sb Sb1 0.28494(2) 0.37970(3) 0.346834(16) 0.03919(10) Uani d . 1 . .
    Sb Sb2 0.261037(18) 0.14794(3) 0.063529(14) 0.03867(10) Uani d . 1 . .
    N N1 0.0924(3) 0.2489(4) 0.2885(2) 0.0527(12) Uani d . 1 . .
    N N2 0.4137(3) 0.0435(4) 0.0215(2) 0.0521(13) Uani d . 1 . .
    O O1 0.1687(3) 0.2327(3) 0.2935(2) 0.0587(12) Uani d D 1 . .
    O O2 0.0708(3) 0.3394(4) 0.3024(2) 0.0726(13) Uani d . 1 . .
    O O3 0.0418(3) 0.1706(3) 0.26967(19) 0.0743(14) Uani d . 1 . .
    O O4 0.4020(3) 0.1219(3) 0.05705(18) 0.0508(10) Uani d . 1 . .
    O O5 0.3628(3) -0.0334(3) 0.0056(2) 0.0629(11) Uani d . 1 . .
    O O6 0.4767(3) 0.0503(4) 0.0058(2) 0.0801(15) Uani d . 1 . .
    C C1 0.3748(4) 0.5073(4) 0.3908(3) 0.0488(15) Uani d . 1 . .
    C C2 0.4043(4) 0.5155(5) 0.4552(3) 0.0648(19) Uani d . 1 . .
    H H2 0.3876 0.4633 0.4790 0.078 Uiso calc R 1 . .
    C C3 0.4584(5) 0.5999(7) 0.4850(4) 0.092(3) Uani d . 1 . .
    H H3 0.4787 0.6047 0.5288 0.111 Uiso calc R 1 . .
    C C4 0.4818(5) 0.6762(7) 0.4497(6) 0.108(4) Uani d . 1 . .
    H H4 0.5158 0.7357 0.4698 0.130 Uiso calc R 1 . .
    C C5 0.4570(6) 0.6679(6) 0.3862(6) 0.096(3) Uani d . 1 . .
    H H5 0.4770 0.7180 0.3632 0.115 Uiso calc R 1 . .
    C C6 0.4013(4) 0.5836(5) 0.3556(3) 0.0682(19) Uani d . 1 . .
    H H6 0.3819 0.5786 0.3118 0.082 Uiso calc R 1 . .
    C C7 0.2344(3) 0.3543(4) 0.4186(2) 0.0374(12) Uani d . 1 . .
    C C8 0.1843(4) 0.4354(5) 0.4318(3) 0.0566(16) Uani d . 1 . .
    H H8 0.1707 0.4997 0.4074 0.068 Uiso calc R 1 . .
    C C9 0.1546(4) 0.4210(6) 0.4809(3) 0.0676(19) Uani d . 1 . .
    H H9 0.1199 0.4746 0.4893 0.081 Uiso calc R 1 . .
    C C10 0.1763(5) 0.3269(6) 0.5178(3) 0.065(2) Uani d . 1 . .
    H H10 0.1563 0.3170 0.5511 0.078 Uiso calc R 1 . .
    C C11 0.2272(5) 0.2479(5) 0.5053(3) 0.0671(19) Uani d . 1 . .
    H H11 0.2432 0.1856 0.5311 0.081 Uiso calc R 1 . .
    C C12 0.2550(4) 0.2602(5) 0.4549(3) 0.0542(16) Uani d . 1 . .
    H H12 0.2876 0.2048 0.4455 0.065 Uiso calc R 1 . .
    C C13 0.3632(4) 0.2493(4) 0.3360(3) 0.0427(14) Uani d . 1 . .
    C C14 0.4459(4) 0.2747(5) 0.3434(3) 0.0547(16) Uani d . 1 . .
    H H14 0.4644 0.3478 0.3515 0.066 Uiso calc R 1 . .
    C C15 0.5023(4) 0.1937(5) 0.3390(3) 0.0670(18) Uani d . 1 . .
    H H15 0.5576 0.2125 0.3426 0.080 Uiso calc R 1 . .
    C C16 0.4757(5) 0.0865(6) 0.3295(3) 0.074(2) Uani d . 1 . .
    H H16 0.5129 0.0313 0.3261 0.089 Uiso calc R 1 . .
    C C17 0.3960(5) 0.0597(5) 0.3249(4) 0.094(3) Uani d . 1 . .
    H H17 0.3783 -0.0140 0.3188 0.113 Uiso calc R 1 . .
    C C18 0.3416(4) 0.1387(5) 0.3291(4) 0.075(2) Uani d D 1 . .
    H H18 0.2874 0.1178 0.3272 0.090 Uiso calc R 1 . .
    C C19 0.2101(4) 0.4676(4) 0.2660(3) 0.0411(14) Uani d . 1 . .
    C C20 0.1778(4) 0.5687(5) 0.2743(3) 0.0570(17) Uani d . 1 . .
    H H20 0.1923 0.5992 0.3144 0.068 Uiso calc R 1 . .
    C C21 0.1238(5) 0.6253(5) 0.2229(4) 0.063(2) Uani d . 1 . .
    H H21 0.1012 0.6934 0.2287 0.075 Uiso calc R 1 . .
    C C22 0.1035(4) 0.5821(6) 0.1644(3) 0.0652(18) Uani d . 1 . .
    H H22 0.0667 0.6200 0.1298 0.078 Uiso calc R 1 . .
    C C23 0.1376(5) 0.4822(6) 0.1561(3) 0.077(2) Uani d . 1 . .
    H H23 0.1241 0.4528 0.1157 0.093 Uiso calc R 1 . .
    C C24 0.1914(5) 0.4252(5) 0.2067(3) 0.0620(18) Uani d . 1 . .
    H H24 0.2149 0.3580 0.2006 0.074 Uiso calc R 1 . .
    C C25 0.1390(4) 0.1929(4) 0.0666(3) 0.0388(13) Uani d . 1 . .
    C C26 0.1174(4) 0.1793(4) 0.1207(3) 0.0482(14) Uani d . 1 . .
    H H26 0.1564 0.1477 0.1566 0.058 Uiso calc R 1 . .
    C C27 0.0388(4) 0.2124(5) 0.1214(3) 0.0581(17) Uani d . 1 . .
    H H27 0.0246 0.2020 0.1574 0.070 Uiso calc R 1 . .
    C C28 -0.0182(4) 0.2607(5) 0.0686(3) 0.0634(18) Uani d . 1 . .
    H H28 -0.0710 0.2834 0.0693 0.076 Uiso calc R 1 . .
    C C29 0.0012(4) 0.2757(5) 0.0155(3) 0.0590(17) Uani d . 1 . .
    H H29 -0.0380 0.3084 -0.0200 0.071 Uiso calc R 1 . .
    C C30 0.0799(4) 0.2420(4) 0.0145(3) 0.0473(14) Uani d . 1 . .
    H H30 0.0932 0.2526 -0.0219 0.057 Uiso calc R 1 . .
    C C31 0.2257(3) 0.1317(4) -0.0351(2) 0.0374(12) Uani d . 1 . .
    C C32 0.1621(4) 0.0557(4) -0.0652(3) 0.0491(15) Uani d . 1 . .
    H H32 0.1331 0.0186 -0.0426 0.059 Uiso calc R 1 . .
    C C33 0.1425(5) 0.0358(5) -0.1281(3) 0.0638(18) Uani d . 1 . .
    H H33 0.1006 -0.0159 -0.1480 0.077 Uiso calc R 1 . .
    C C34 0.1831(5) 0.0900(6) -0.1621(3) 0.075(2) Uani d . 1 . .
    H H34 0.1695 0.0747 -0.2049 0.090 Uiso calc R 1 . .
    C C35 0.2448(5) 0.1682(6) -0.1332(3) 0.0696(19) Uani d . 1 . .
    H H35 0.2713 0.2072 -0.1569 0.084 Uiso calc R 1 . .
    C C36 0.2670(4) 0.1886(5) -0.0696(3) 0.0538(16) Uani d . 1 . .
    H H36 0.3093 0.2400 -0.0500 0.065 Uiso calc R 1 . .
    C C37 0.3313(4) 0.2876(4) 0.1089(3) 0.0415(14) Uani d . 1 . .
    C C38 0.3054(5) 0.3906(5) 0.0836(3) 0.081(2) Uani d . 1 . .
    H H38 0.2579 0.3977 0.0472 0.097 Uiso calc R 1 . .
    C C39 0.3499(6) 0.4832(6) 0.1123(4) 0.096(3) Uani d . 1 . .
    H H39 0.3347 0.5525 0.0934 0.115 Uiso calc R 1 . .
    C C40 0.4163(5) 0.4753(5) 0.1679(4) 0.076(2) Uani d . 1 . .
    H H40 0.4441 0.5389 0.1882 0.092 Uiso calc R 1 . .
    C C41 0.4408(6) 0.3744(6) 0.1930(3) 0.085(3) Uani d . 1 . .
    H H41 0.4868 0.3680 0.2303 0.102 Uiso calc R 1 . .
    C C42 0.3982(5) 0.2797(5) 0.1635(3) 0.076(2) Uani d . 1 . .
    H H42 0.4156 0.2103 0.1814 0.092 Uiso calc R 1 . .
    C C43 0.2844(4) 0.0027(4) 0.1198(2) 0.0464(15) Uani d . 1 . .
    C C44 0.3643(5) -0.0344(5) 0.1516(3) 0.0638(19) Uani d . 1 . .
    H H44 0.4115 0.0028 0.1488 0.077 Uiso calc R 1 . .
    C C45 0.3738(7) -0.1310(7) 0.1892(4) 0.087(3) Uani d . 1 . .
    H H45 0.4280 -0.1565 0.2121 0.104 Uiso calc R 1 . .
    C C46 0.3045(8) -0.1871(7) 0.1923(4) 0.099(3) Uani d . 1 . .
    H H46 0.3116 -0.2507 0.2170 0.118 Uiso calc R 1 . .
    C C47 0.2247(6) -0.1499(5) 0.1589(4) 0.079(2) Uani d . 1 . .
    H H47 0.1776 -0.1886 0.1609 0.095 Uiso calc R 1 . .
    C C48 0.2133(5) -0.0553(4) 0.1223(3) 0.0577(17) Uani d . 1 . .
    H H48 0.1589 -0.0303 0.0995 0.069 Uiso calc R 1 . .
loop_
    _atom_site_aniso_label
    _atom_site_aniso_U_11
    _atom_site_aniso_U_22
    _atom_site_aniso_U_33
    _atom_site_aniso_U_12
    _atom_site_aniso_U_13
    _atom_site_aniso_U_23
    Sb1 0.0355(2) 0.03932(17) 0.0427(2) 0.00308(18) 0.01348(18) -0.00078(17)
    Sb2 0.0315(2) 0.03843(17) 0.0414(2) 0.00229(18) 0.00652(17) -0.00081(17)
    N1 0.037(3) 0.065(3) 0.045(3) -0.008(3) 0.001(3) 0.006(3)
    N2 0.040(3) 0.054(3) 0.061(4) 0.010(3) 0.016(3) 0.007(3)
    O1 0.055(3) 0.052(2) 0.063(3) -0.002(2) 0.011(3) -0.009(2)
    O2 0.049(3) 0.061(3) 0.102(4) 0.004(2) 0.019(3) -0.014(2)
    O3 0.066(3) 0.070(3) 0.066(3) -0.032(3) -0.005(3) 0.006(2)
    O4 0.038(2) 0.055(2) 0.060(3) 0.000(2) 0.017(2) -0.012(2)
    O5 0.051(3) 0.048(2) 0.088(3) 0.002(2) 0.021(3) -0.012(2)
    O6 0.066(3) 0.087(3) 0.106(4) 0.004(3) 0.055(3) -0.003(3)
    C1 0.037(4) 0.036(3) 0.072(5) -0.002(3) 0.017(3) -0.011(3)
    C2 0.047(4) 0.071(4) 0.067(5) -0.013(4) 0.008(4) -0.026(4)
    C3 0.053(5) 0.099(6) 0.105(7) -0.011(5) 0.002(5) -0.047(5)
    C4 0.059(6) 0.083(6) 0.183(11) -0.030(5) 0.042(7) -0.063(7)
    C5 0.078(6) 0.056(4) 0.181(10) -0.020(4) 0.077(7) -0.016(5)
    C6 0.057(5) 0.058(4) 0.099(5) -0.011(3) 0.039(4) -0.004(4)
    C7 0.028(3) 0.044(3) 0.040(3) -0.004(2) 0.011(3) 0.002(2)
    C8 0.058(4) 0.052(3) 0.066(4) 0.008(3) 0.029(4) 0.000(3)
    C9 0.066(5) 0.070(4) 0.078(5) -0.006(4) 0.040(4) -0.022(4)
    C10 0.068(5) 0.080(5) 0.059(4) -0.023(4) 0.036(4) -0.011(4)
    C11 0.075(5) 0.065(4) 0.068(5) -0.005(4) 0.032(4) 0.016(3)
    C12 0.049(4) 0.060(4) 0.061(4) -0.001(3) 0.028(4) 0.002(3)
    C13 0.041(4) 0.042(3) 0.048(4) 0.007(3) 0.019(3) -0.001(2)
    C14 0.043(4) 0.054(3) 0.070(5) 0.001(3) 0.022(4) -0.008(3)
    C15 0.043(4) 0.077(5) 0.088(5) 0.004(4) 0.031(4) -0.016(4)
    C16 0.058(5) 0.071(5) 0.094(5) 0.020(4) 0.027(4) -0.013(4)
    C17 0.077(6) 0.044(4) 0.172(8) 0.006(4) 0.058(6) -0.026(4)
    C18 0.053(5) 0.051(4) 0.124(7) -0.001(3) 0.034(5) -0.018(4)
    C19 0.037(4) 0.038(3) 0.049(4) -0.001(3) 0.014(3) 0.004(3)
    C20 0.064(5) 0.056(4) 0.055(4) 0.018(3) 0.025(4) 0.009(3)
    C21 0.056(5) 0.059(4) 0.078(5) 0.022(3) 0.029(4) 0.019(4)
    C22 0.050(4) 0.070(4) 0.060(5) -0.008(4) -0.001(4) 0.022(4)
    C23 0.102(7) 0.075(5) 0.039(4) -0.018(5) 0.003(4) 0.002(3)
    C24 0.085(5) 0.051(3) 0.045(4) 0.001(3) 0.015(4) -0.005(3)
    C25 0.036(4) 0.034(3) 0.040(3) 0.003(3) 0.005(3) -0.002(2)
    C26 0.047(4) 0.050(3) 0.043(3) 0.003(3) 0.009(3) -0.004(3)
    C27 0.057(5) 0.068(4) 0.057(4) 0.000(4) 0.030(4) -0.006(3)
    C28 0.049(5) 0.071(4) 0.073(5) 0.010(3) 0.025(4) -0.018(4)
    C29 0.040(4) 0.072(4) 0.055(4) 0.019(3) 0.003(3) -0.003(3)
    C30 0.040(4) 0.053(3) 0.046(4) 0.008(3) 0.010(3) -0.003(3)
    C31 0.031(3) 0.040(3) 0.038(3) 0.006(2) 0.009(3) 0.002(2)
    C32 0.038(4) 0.047(3) 0.061(4) 0.001(3) 0.015(3) -0.005(3)
    C33 0.059(5) 0.060(4) 0.063(5) 0.002(3) 0.010(4) -0.020(3)
    C34 0.079(6) 0.095(5) 0.042(4) 0.028(5) 0.011(4) -0.011(4)
    C35 0.075(5) 0.086(5) 0.053(4) 0.016(4) 0.030(4) 0.022(4)
    C36 0.048(4) 0.055(3) 0.054(4) -0.003(3) 0.012(3) 0.000(3)
    C37 0.041(4) 0.036(3) 0.042(3) 0.001(3) 0.007(3) -0.003(2)
    C38 0.075(6) 0.048(4) 0.087(5) -0.007(4) -0.015(4) -0.002(3)
    C39 0.114(8) 0.054(4) 0.094(6) -0.019(5) 0.000(6) 0.013(4)
    C40 0.090(6) 0.056(4) 0.073(5) -0.033(4) 0.015(5) -0.017(4)
    C41 0.091(7) 0.065(5) 0.065(5) -0.019(4) -0.016(4) -0.012(4)
    C42 0.087(6) 0.048(4) 0.069(5) 0.002(4) -0.006(4) 0.001(3)
    C43 0.059(4) 0.038(3) 0.040(4) 0.014(3) 0.014(3) 0.000(3)
    C44 0.062(5) 0.062(4) 0.066(5) 0.021(4) 0.020(4) 0.009(3)
    C45 0.095(8) 0.088(6) 0.059(5) 0.045(5) 0.002(5) 0.011(4)
    C46 0.164(11) 0.067(5) 0.073(6) 0.029(6) 0.051(7) 0.017(4)
    C47 0.119(8) 0.053(4) 0.085(6) -0.002(5) 0.060(6) 0.009(4)
    C48 0.069(5) 0.044(3) 0.063(4) 0.000(3) 0.027(4) 0.000(3)
_geom_special_details
;
 All esds (except the esd in the dihedral angle between two l.s. planes)
 are estimated using the full covariance matrix.  The cell esds are taken
 into account individually in the estimation of esds in distances, angles
 and torsion angles; correlations between esds in cell parameters are only
 used when they are defined by crystal symmetry.  An approximate (isotropic)
 treatment of cell esds is used for estimating esds involving l.s. planes.
;
loop_
    _geom_bond_atom_site_label_1
    _geom_bond_atom_site_label_2
    _geom_bond_site_symmetry_2
    _geom_bond_distance
    _geom_bond_publ_flag
    Sb1 C7 . 2.091(5) y
    Sb1 C19 . 2.108(5) y
    Sb1 C13 . 2.111(5) y
    Sb1 C1 . 2.140(6) y
    Sb1 O1 . 2.600(4) y
    Sb2 C37 . 2.105(5) y
    Sb2 C31 . 2.106(5) y
    Sb2 C43 . 2.115(5) y
    Sb2 C25 . 2.139(6) y
    Sb2 O4 1 2.435(4) y
    Sb2 O4 . 2.435(4) y
    N1 O2 . 1.222(6) ?
    N1 O3 1 1.240(6) ?
    N1 O3 . 1.240(6) ?
    N1 O1 . 1.259(6) ?
    N2 O5 . 1.224(6) ?
    N2 O6 . 1.226(6) ?
    N2 O4 1 1.296(6) ?
    N2 O4 . 1.296(6) ?
    C1 C2 . 1.370(8) ?
    C1 C6 . 1.381(8) ?
    C2 C3 . 1.373(9) ?
    C2 H2 . 0.9300 ?
    C3 C4 . 1.358(12) ?
    C3 H3 . 0.9300 ?
    C4 C5 . 1.352(12) ?
    C4 H4 . 0.9300 ?
    C5 C6 . 1.391(10) ?
    C5 H5 . 0.9300 ?
    C6 H6 . 0.9300 ?
    C7 C12 . 1.370(7) ?
    C7 C8 . 1.385(7) ?
    C8 C9 . 1.372(8) ?
    C8 H8 . 0.9300 ?
    C9 C10 . 1.378(9) ?
    C9 H9 . 0.9300 ?
    C10 C11 . 1.369(9) ?
    C10 H10 . 0.9300 ?
    C11 C12 . 1.377(8) ?
    C11 H11 . 0.9300 ?
    C12 H12 . 0.9300 ?
    C13 C14 . 1.372(8) ?
    C13 C18 . 1.373(7) ?
    C14 C15 . 1.384(8) ?
    C14 H14 . 0.9300 ?
    C15 C16 . 1.357(9) ?
    C15 H15 . 0.9300 ?
    C16 C17 . 1.344(10) ?
    C16 H16 . 0.9300 ?
    C17 C18 . 1.342(8) ?
    C17 H17 . 0.9300 ?
    C18 H18 . 0.9300 ?
    C19 C24 . 1.365(7) ?
    C19 C20 . 1.369(7) ?
    C20 C21 . 1.381(9) ?
    C20 H20 . 0.9300 ?
    C21 C22 . 1.350(9) ?
    C21 H21 . 0.9300 ?
    C22 C23 . 1.370(9) ?
    C22 H22 . 0.9300 ?
    C23 C24 . 1.371(9) ?
    C23 H23 . 0.9300 ?
    C24 H24 . 0.9300 ?
    C25 C30 . 1.382(7) ?
    C25 C26 . 1.396(7) ?
    C26 C27 . 1.381(8) ?
    C26 H26 . 0.9300 ?
    C27 C28 . 1.374(9) ?
    C27 H27 . 0.9300 ?
    C28 C29 . 1.357(8) ?
    C28 H28 . 0.9300 ?
    C29 C30 . 1.387(8) ?
    C29 H29 . 0.9300 ?
    C30 H30 . 0.9300 ?
    C31 C36 . 1.386(7) ?
    C31 C32 . 1.392(7) ?
    C32 C33 . 1.364(8) ?
    C32 H32 . 0.9300 ?
    C33 C34 . 1.354(9) ?
    C33 H33 . 0.9300 ?
    C34 C35 . 1.384(10) ?
    C34 H34 . 0.9300 ?
    C35 C36 . 1.375(8) ?
    C35 H35 . 0.9300 ?
    C36 H36 . 0.9300 ?
    C37 C42 . 1.355(8) ?
    C37 C38 . 1.371(7) ?
    C38 C39 . 1.373(8) ?
    C38 H38 . 0.9300 ?
    C39 C40 . 1.365(10) ?
    C39 H39 . 0.9300 ?
    C40 C41 . 1.342(9) ?
    C40 H40 . 0.9300 ?
    C41 C42 . 1.386(8) ?
    C41 H41 . 0.9300 ?
    C42 H42 . 0.9300 ?
    C43 C44 . 1.358(9) ?
    C43 C48 . 1.398(8) ?
    C44 C45 . 1.415(10) ?
    C44 H44 . 0.9300 ?
    C45 C46 . 1.365(12) ?
    C45 H45 . 0.9300 ?
    C46 C47 . 1.365(12) ?
    C46 H46 . 0.9300 ?
    C47 C48 . 1.381(8) ?
    C47 H47 . 0.9300 ?
    C48 H48 . 0.9300 ?
loop_
    _geom_angle_atom_site_label_1
    _geom_angle_atom_site_label_2
    _geom_angle_atom_site_label_3
    _geom_angle_site_symmetry_1
    _geom_angle_site_symmetry_3
    _geom_angle
    _geom_angle_publ_flag
    C7 Sb1 C19 . . 117.7(2) ?
    C7 Sb1 C13 . . 114.42(19) ?
    C19 Sb1 C13 . . 118.7(2) ?
    C7 Sb1 C1 . . 98.8(2) ?
    C19 Sb1 C1 . . 99.0(2) ?
    C13 Sb1 C1 . . 102.7(2) ?
    C7 Sb1 O1 . . 79.68(17) ?
    C19 Sb1 O1 . . 79.16(17) ?
    C13 Sb1 O1 . . 80.63(19) ?
    C1 Sb1 O1 . . 176.65(18) ?
    C37 Sb2 C31 . . 119.7(2) ?
    C37 Sb2 C43 . . 114.2(2) ?
    C31 Sb2 C43 . . 118.98(18) ?
    C37 Sb2 C25 . . 99.4(2) ?
    C31 Sb2 C25 . . 97.6(2) ?
    C43 Sb2 C25 . . 99.9(2) ?
    C37 Sb2 O4 . 1 74.92(18) ?
    C31 Sb2 O4 . 1 81.46(17) ?
    C43 Sb2 O4 . 1 86.89(19) ?
    C25 Sb2 O4 . 1 172.60(18) ?
    C37 Sb2 O4 . . 74.92(18) ?
    C31 Sb2 O4 . . 81.46(17) ?
    C43 Sb2 O4 . . 86.89(19) ?
    C25 Sb2 O4 . . 172.60(18) ?
    O4 Sb2 O4 1 . 0.0(2) ?
    O2 N1 O3 . 1 122.5(6) ?
    O2 N1 O3 . . 122.5(6) ?
    O2 N1 O1 . . 119.8(5) ?
    O3 N1 O1 1 . 117.8(5) ?
    O3 N1 O1 . . 117.8(5) ?
    O5 N2 O6 . . 123.2(5) ?
    O5 N2 O4 . 1 119.5(5) ?
    O6 N2 O4 . 1 117.3(5) ?
    O5 N2 O4 . . 119.5(5) ?
    O6 N2 O4 . . 117.3(5) ?
    N1 O1 Sb1 . . 120.8(3) ?
    N2 O4 Sb2 . . 119.1(3) ?
    C2 C1 C6 . . 119.5(6) ?
    C2 C1 Sb1 . . 118.9(5) ?
    C6 C1 Sb1 . . 121.6(5) ?
    C1 C2 C3 . . 120.7(7) ?
    C1 C2 H2 . . 119.7 ?
    C3 C2 H2 . . 119.7 ?
    C4 C3 C2 . . 119.1(9) ?
    C4 C3 H3 . . 120.4 ?
    C2 C3 H3 . . 120.4 ?
    C5 C4 C3 . . 121.7(8) ?
    C5 C4 H4 . . 119.1 ?
    C3 C4 H4 . . 119.1 ?
    C4 C5 C6 . . 119.3(8) ?
    C4 C5 H5 . . 120.3 ?
    C6 C5 H5 . . 120.3 ?
    C1 C6 C5 . . 119.5(7) ?
    C1 C6 H6 . . 120.2 ?
    C5 C6 H6 . . 120.2 ?
    C12 C7 C8 . . 120.0(5) ?
    C12 C7 Sb1 . . 119.8(4) ?
    C8 C7 Sb1 . . 120.0(4) ?
    C9 C8 C7 . . 119.9(6) ?
    C9 C8 H8 . . 120.0 ?
    C7 C8 H8 . . 120.0 ?
    C8 C9 C10 . . 119.8(6) ?
    C8 C9 H9 . . 120.1 ?
    C10 C9 H9 . . 120.1 ?
    C11 C10 C9 . . 120.0(6) ?
    C11 C10 H10 . . 120.0 ?
    C9 C10 H10 . . 120.0 ?
    C10 C11 C12 . . 120.4(6) ?
    C10 C11 H11 . . 119.8 ?
    C12 C11 H11 . . 119.8 ?
    C7 C12 C11 . . 119.7(6) ?
    C7 C12 H12 . . 120.2 ?
    C11 C12 H12 . . 120.2 ?
    C14 C13 C18 . . 116.4(5) ?
    C14 C13 Sb1 . . 117.5(4) ?
    C18 C13 Sb1 . . 125.7(4) ?
    C13 C14 C15 . . 121.4(6) ?
    C13 C14 H14 . . 119.3 ?
    C15 C14 H14 . . 119.3 ?
    C16 C15 C14 . . 119.0(6) ?
    C16 C15 H15 . . 120.5 ?
    C14 C15 H15 . . 120.5 ?
    C17 C16 C15 . . 120.2(6) ?
    C17 C16 H16 . . 119.9 ?
    C15 C16 H16 . . 119.9 ?
    C16 C17 C18 . . 120.4(6) ?
    C16 C17 H17 . . 119.8 ?
    C18 C17 H17 . . 119.8 ?
    C13 C18 C17 . . 122.4(6) ?
    C13 C18 H18 . . 118.8 ?
    C17 C18 H18 . . 118.8 ?
    C24 C19 C20 . . 119.7(6) ?
    C24 C19 Sb1 . . 122.0(4) ?
    C20 C19 Sb1 . . 118.2(4) ?
    C19 C20 C21 . . 120.0(6) ?
    C19 C20 H20 . . 120.0 ?
    C21 C20 H20 . . 120.0 ?
    C22 C21 C20 . . 120.3(6) ?
    C22 C21 H21 . . 119.9 ?
    C20 C21 H21 . . 119.9 ?
    C21 C22 C23 . . 119.6(6) ?
    C21 C22 H22 . . 120.2 ?
    C23 C22 H22 . . 120.2 ?
    C22 C23 C24 . . 120.7(6) ?
    C22 C23 H23 . . 119.6 ?
    C24 C23 H23 . . 119.6 ?
    C19 C24 C23 . . 119.6(6) ?
    C19 C24 H24 . . 120.2 ?
    C23 C24 H24 . . 120.2 ?
    C30 C25 C26 . . 117.9(5) ?
    C30 C25 Sb2 . . 119.6(4) ?
    C26 C25 Sb2 . . 122.3(4) ?
    C27 C26 C25 . . 120.7(6) ?
    C27 C26 H26 . . 119.7 ?
    C25 C26 H26 . . 119.7 ?
    C28 C27 C26 . . 119.6(6) ?
    C28 C27 H27 . . 120.2 ?
    C26 C27 H27 . . 120.2 ?
    C29 C28 C27 . . 121.1(6) ?
    C29 C28 H28 . . 119.5 ?
    C27 C28 H28 . . 119.5 ?
    C28 C29 C30 . . 119.4(6) ?
    C28 C29 H29 . . 120.3 ?
    C30 C29 H29 . . 120.3 ?
    C29 C30 C25 . . 121.3(6) ?
    C29 C30 H30 . . 119.4 ?
    C25 C30 H30 . . 119.4 ?
    C36 C31 C32 . . 119.7(5) ?
    C36 C31 Sb2 . . 122.3(4) ?
    C32 C31 Sb2 . . 117.9(4) ?
    C33 C32 C31 . . 119.6(6) ?
    C33 C32 H32 . . 120.2 ?
    C31 C32 H32 . . 120.2 ?
    C34 C33 C32 . . 121.1(6) ?
    C34 C33 H33 . . 119.4 ?
    C32 C33 H33 . . 119.4 ?
    C33 C34 C35 . . 119.9(6) ?
    C33 C34 H34 . . 120.1 ?
    C35 C34 H34 . . 120.1 ?
    C36 C35 C34 . . 120.3(6) ?
    C36 C35 H35 . . 119.8 ?
    C34 C35 H35 . . 119.8 ?
    C35 C36 C31 . . 119.3(6) ?
    C35 C36 H36 . . 120.4 ?
    C31 C36 H36 . . 120.4 ?
    C42 C37 C38 . . 119.2(6) ?
    C42 C37 Sb2 . . 122.5(4) ?
    C38 C37 Sb2 . . 118.3(5) ?
    C37 C38 C39 . . 119.5(7) ?
    C37 C38 H38 . . 120.2 ?
    C39 C38 H38 . . 120.2 ?
    C40 C39 C38 . . 121.1(6) ?
    C40 C39 H39 . . 119.4 ?
    C38 C39 H39 . . 119.4 ?
    C41 C40 C39 . . 119.0(6) ?
    C41 C40 H40 . . 120.5 ?
    C39 C40 H40 . . 120.5 ?
    C40 C41 C42 . . 120.5(7) ?
    C40 C41 H41 . . 119.7 ?
    C42 C41 H41 . . 119.7 ?
    C37 C42 C41 . . 120.5(6) ?
    C37 C42 H42 . . 119.8 ?
    C41 C42 H42 . . 119.8 ?
    C44 C43 C48 . . 120.9(6) ?
    C44 C43 Sb2 . . 122.3(5) ?
    C48 C43 Sb2 . . 116.8(4) ?
    C43 C44 C45 . . 118.3(8) ?
    C43 C44 H44 . . 120.9 ?
    C45 C44 H44 . . 120.9 ?
    C46 C45 C44 . . 120.9(8) ?
    C46 C45 H45 . . 119.5 ?
    C44 C45 H45 . . 119.5 ?
    C47 C46 C45 . . 119.9(7) ?
    C47 C46 H46 . . 120.1 ?
    C45 C46 H46 . . 120.1 ?
    C46 C47 C48 . . 120.5(8) ?
    C46 C47 H47 . . 119.7 ?
    C48 C47 H47 . . 119.7 ?
    C47 C48 C43 . . 119.4(7) ?
    C47 C48 H48 . . 120.3 ?
    C43 C48 H48 . . 120.3 ?
loop_
    _geom_torsion_atom_site_label_1
    _geom_torsion_atom_site_label_2
    _geom_torsion_atom_site_label_3
    _geom_torsion_atom_site_label_4
    _geom_torsion_site_symmetry_1
    _geom_torsion_site_symmetry_2
    _geom_torsion_site_symmetry_3
    _geom_torsion_site_symmetry_4
    _geom_torsion
    _geom_torsion_publ_flag
    O2 N1 O1 Sb1 . . . . 8.1(7) ?
    O3 N1 O1 Sb1 1 . . . -171.4(3) ?
    O3 N1 O1 Sb1 . . . . -171.4(3) ?
    C7 Sb1 O1 N1 . . . . 55.1(4) ?
    C19 Sb1 O1 N1 . . . . -65.9(4) ?
    C13 Sb1 O1 N1 . . . . 172.2(4) ?
    O2 N1 O3 O3 . . . 1 0.00(11) ?
    O1 N1 O3 O3 . . . 1 0.00(14) ?
    O5 N2 O4 O4 . . . 1 0.00(6) ?
    O6 N2 O4 O4 . . . 1 0.00(17) ?
    O5 N2 O4 Sb2 . . . . -19.6(6) ?
    O6 N2 O4 Sb2 . . . . 161.1(4) ?
    O4 N2 O4 Sb2 1 . . . 0E1(3)
                               ?
    C37 Sb2 O4 O4 . . . 1 0.000(9) ?
    C31 Sb2 O4 O4 . . . 1 0.00(4) ?
    C43 Sb2 O4 O4 . . . 1 0.00(3) ?
    C37 Sb2 O4 N2 . . . . -169.9(4) ?
    C31 Sb2 O4 N2 . . . . -45.8(4) ?
    C43 Sb2 O4 N2 . . . . 74.1(4) ?
    O4 Sb2 O4 N2 1 . . . 0(2) ?
    C7 Sb1 C1 C2 . . . . 23.8(5) ?
    C19 Sb1 C1 C2 . . . . 143.8(5) ?
    C13 Sb1 C1 C2 . . . . -93.9(5) ?
    C7 Sb1 C1 C6 . . . . -153.9(5) ?
    C19 Sb1 C1 C6 . . . . -33.9(5) ?
    C13 Sb1 C1 C6 . . . . 88.5(5) ?
    C6 C1 C2 C3 . . . . 1.3(10) ?
    Sb1 C1 C2 C3 . . . . -176.4(5) ?
    C1 C2 C3 C4 . . . . 0.6(11) ?
    C2 C3 C4 C5 . . . . -3.6(13) ?
    C3 C4 C5 C6 . . . . 4.6(13) ?
    C2 C1 C6 C5 . . . . -0.4(9) ?
    Sb1 C1 C6 C5 . . . . 177.3(5) ?
    C4 C5 C6 C1 . . . . -2.5(11) ?
    C19 Sb1 C7 C12 . . . . 148.2(4) ?
    C13 Sb1 C7 C12 . . . . 1.7(5) ?
    C1 Sb1 C7 C12 . . . . -106.7(5) ?
    O1 Sb1 C7 C12 . . . . 76.4(4) ?
    C19 Sb1 C7 C8 . . . . -35.6(5) ?
    C13 Sb1 C7 C8 . . . . 177.9(4) ?
    C1 Sb1 C7 C8 . . . . 69.5(5) ?
    O1 Sb1 C7 C8 . . . . -107.4(5) ?
    C12 C7 C8 C9 . . . . -0.6(9) ?
    Sb1 C7 C8 C9 . . . . -176.8(5) ?
    C7 C8 C9 C10 . . . . 1.4(10) ?
    C8 C9 C10 C11 . . . . -0.1(10) ?
    C9 C10 C11 C12 . . . . -2.0(11) ?
    C8 C7 C12 C11 . . . . -1.5(9) ?
    Sb1 C7 C12 C11 . . . . 174.7(5) ?
    C10 C11 C12 C7 . . . . 2.8(10) ?
    C7 Sb1 C13 C14 . . . . -120.3(4) ?
    C19 Sb1 C13 C14 . . . . 93.5(5) ?
    C1 Sb1 C13 C14 . . . . -14.3(5) ?
    O1 Sb1 C13 C14 . . . . 165.6(5) ?
    C7 Sb1 C13 C18 . . . . 52.0(6) ?
    C19 Sb1 C13 C18 . . . . -94.2(6) ?
    C1 Sb1 C13 C18 . . . . 158.0(6) ?
    O1 Sb1 C13 C18 . . . . -22.1(6) ?
    C18 C13 C14 C15 . . . . 5.0(10) ?
    Sb1 C13 C14 C15 . . . . 178.0(5) ?
    C13 C14 C15 C16 . . . . -2.4(10) ?
    C14 C15 C16 C17 . . . . -0.6(11) ?
    C15 C16 C17 C18 . . . . 0.7(13) ?
    C14 C13 C18 C17 . . . . -4.9(11) ?
    Sb1 C13 C18 C17 . . . . -177.3(6) ?
    C16 C17 C18 C13 . . . . 2.2(13) ?
    C7 Sb1 C19 C24 . . . . -126.0(5) ?
    C13 Sb1 C19 C24 . . . . 19.1(6) ?
    C1 Sb1 C19 C24 . . . . 129.0(5) ?
    O1 Sb1 C19 C24 . . . . -53.8(5) ?
    C7 Sb1 C19 C20 . . . . 52.2(5) ?
    C13 Sb1 C19 C20 . . . . -162.8(5) ?
    C1 Sb1 C19 C20 . . . . -52.8(5) ?
    O1 Sb1 C19 C20 . . . . 124.3(5) ?
    C24 C19 C20 C21 . . . . 2.7(9) ?
    Sb1 C19 C20 C21 . . . . -175.5(5) ?
    C19 C20 C21 C22 . . . . -1.0(10) ?
    C20 C21 C22 C23 . . . . -0.6(11) ?
    C21 C22 C23 C24 . . . . 0.6(11) ?
    C20 C19 C24 C23 . . . . -2.7(10) ?
    Sb1 C19 C24 C23 . . . . 175.5(5) ?
    C22 C23 C24 C19 . . . . 1.0(11) ?
    C37 Sb2 C25 C30 . . . . 97.3(4) ?
    C31 Sb2 C25 C30 . . . . -24.6(4) ?
    C43 Sb2 C25 C30 . . . . -145.9(4) ?
    C37 Sb2 C25 C26 . . . . -79.6(4) ?
    C31 Sb2 C25 C26 . . . . 158.5(4) ?
    C43 Sb2 C25 C26 . . . . 37.2(5) ?
    C30 C25 C26 C27 . . . . 1.1(8) ?
    Sb2 C25 C26 C27 . . . . 178.1(4) ?
    C25 C26 C27 C28 . . . . -1.0(9) ?
    C26 C27 C28 C29 . . . . 0.5(9) ?
    C27 C28 C29 C30 . . . . -0.1(9) ?
    C28 C29 C30 C25 . . . . 0.2(9) ?
    C26 C25 C30 C29 . . . . -0.7(8) ?
    Sb2 C25 C30 C29 . . . . -177.8(4) ?
    C37 Sb2 C31 C36 . . . . 20.3(5) ?
    C43 Sb2 C31 C36 . . . . -128.5(4) ?
    C25 Sb2 C31 C36 . . . . 125.7(4) ?
    O4 Sb2 C31 C36 1 . . . -46.9(4) ?
    O4 Sb2 C31 C36 . . . . -46.9(4) ?
    C37 Sb2 C31 C32 . . . . -163.8(4) ?
    C43 Sb2 C31 C32 . . . . 47.5(5) ?
    C25 Sb2 C31 C32 . . . . -58.3(4) ?
    O4 Sb2 C31 C32 1 . . . 129.1(4) ?
    O4 Sb2 C31 C32 . . . . 129.1(4) ?
    C36 C31 C32 C33 . . . . 1.7(8) ?
    Sb2 C31 C32 C33 . . . . -174.4(4) ?
    C31 C32 C33 C34 . . . . -1.0(9) ?
    C32 C33 C34 C35 . . . . -0.9(10) ?
    C33 C34 C35 C36 . . . . 2.1(10) ?
    C34 C35 C36 C31 . . . . -1.4(10) ?
    C32 C31 C36 C35 . . . . -0.5(8) ?
    Sb2 C31 C36 C35 . . . . 175.4(4) ?
    C31 Sb2 C37 C42 . . . . -136.7(6) ?
    C43 Sb2 C37 C42 . . . . 13.4(6) ?
    C25 Sb2 C37 C42 . . . . 118.9(6) ?
    O4 Sb2 C37 C42 1 . . . -66.0(6) ?
    O4 Sb2 C37 C42 . . . . -66.0(6) ?
    C31 Sb2 C37 C38 . . . . 46.6(6) ?
    C43 Sb2 C37 C38 . . . . -163.2(5) ?
    C25 Sb2 C37 C38 . . . . -57.8(5) ?
    O4 Sb2 C37 C38 1 . . . 117.3(5) ?
    O4 Sb2 C37 C38 . . . . 117.3(5) ?
    C42 C37 C38 C39 . . . . 3.1(12) ?
    Sb2 C37 C38 C39 . . . . 179.9(6) ?
    C37 C38 C39 C40 . . . . -4.4(13) ?
    C38 C39 C40 C41 . . . . 3.6(14) ?
    C39 C40 C41 C42 . . . . -1.5(14) ?
    C38 C37 C42 C41 . . . . -1.1(12) ?
    Sb2 C37 C42 C41 . . . . -177.7(6) ?
    C40 C41 C42 C37 . . . . 0.2(13) ?
    C37 Sb2 C43 C44 . . . . -49.6(5) ?
    C31 Sb2 C43 C44 . . . . 100.8(5) ?
    C25 Sb2 C43 C44 . . . . -154.8(5) ?
    O4 Sb2 C43 C44 1 . . . 22.3(5) ?
    O4 Sb2 C43 C44 . . . . 22.3(5) ?
    C37 Sb2 C43 C48 . . . . 131.2(4) ?
    C31 Sb2 C43 C48 . . . . -78.4(5) ?
    C25 Sb2 C43 C48 . . . . 26.0(4) ?
    O4 Sb2 C43 C48 1 . . . -156.9(4) ?
    O4 Sb2 C43 C48 . . . . -156.9(4) ?
    C48 C43 C44 C45 . . . . -2.2(9) ?
    Sb2 C43 C44 C45 . . . . 178.6(5) ?
    C43 C44 C45 C46 . . . . 1.6(11) ?
    C44 C45 C46 C47 . . . . -0.2(12) ?
    C45 C46 C47 C48 . . . . -0.4(12) ?
    C46 C47 C48 C43 . . . . -0.3(10) ?
    C44 C43 C48 C47 . . . . 1.6(9) ?
    Sb2 C43 C48 C47 . . . . -179.1(4) ?
loop_
    _geom_hbond_atom_site_label_D
    _geom_hbond_atom_site_label_H
    _geom_hbond_atom_site_label_A
    _geom_hbond_site_symmetry_A
    _geom_hbond_distance_DH
    _geom_hbond_distance_HA
    _geom_hbond_distance_DA
    _geom_hbond_angle_DHA
    C27 H27 O3 1 0.93 2.48 3.366(8) 159.7
    C45 H45 O2 3_545 0.93 2.55 3.429(10) 156.7
    C9 H9 O6 4_455 0.93 2.57 3.233(8) 128.9
    C40 H40 O3 3 0.93 2.55 3.449(8) 162.6
    C12 H12 O5 2 0.93 2.55 3.255(7) 132.7
    C33 H33 O3 2_554 0.93 2.57 3.414(8) 150.4
data_global
_journal_date_recd_electronic     2008-11-15
_journal_date_accepted     2008-12-03
_journal_name_full     'Acta Crystallographica, Section E'
_journal_year     2009
_journal_volume     65
_journal_issue      1
_journal_page_first     m23
_journal_page_last     m23
_journal_paper_category     QM
_journal_coeditor_code     RZ2272
_publ_contact_author_name     'Prof. Handong Yin'
_publ_contact_author_address
;
  College of Chemistry and Chemical Engineering
  Liaocheng University
  Shandong 252059
  P.R.China
;
_publ_contact_author_email     handongyin@163.com
_publ_contact_author_fax     '86 635 8239121'
_publ_contact_author_phone     '86 635 8239121'
_publ_section_title
;
A new monoclinic polymorph of (nitrato-\k<i>O</i>)tetraphenylantimony(V)
;
loop_
    _publ_author_name
    _publ_author_address
    'Quan, Li '
;
 College of Chemistry and Chemical Engineering
 Liaocheng University
 Shandong 252059
 People's Republic of China
;
    'Yin, Handong'
;
 College of Chemistry and Chemical Engineering
 Liaocheng University
 Shandong 252059
 People's Republic of China
;
    'Wang, Daqi'
;
 College of Chemistry and Chemical Engineering
 Liaocheng University
 Shandong 252059
 People's Republic of China
;
