# Supplementary material for: A monoclinic polymorph of (nitrato-κO)tetra­phenyl­anti­mony(V)
Source: Acta Crystallogr Sect E Struct Rep Online. 2008 Dec 6;65(Pt 1):m23. doi: 10.1107/S1600536808040816 (PMC2967871; doi:10.1107/S1600536808040816)
Supplement: Supplementary file 2 [file e-65-00m23-Isup2.hkl]

# 
# h,k,l, Fc-squared, Fo-squared, sigma(Fo-squared) and status flag 
# 
data_I
_shelx_title ' 080801d in Cc' 
_shelx_refln_list_code          4 
_shelx_F_calc_maximum      489.18 
_exptl_crystal_F_000      1968.00 
_reflns_d_resolution_high  0.8406 
 
loop_ 
 _symmetry_equiv_pos_as_xyz 
 'x, y, z' 
 'x, -y, z+1/2' 
 'x+1/2, y+1/2, z' 
 'x+1/2, -y+1/2, z+1/2' 
 
_cell_length_a    16.7500 
_cell_length_b    12.0274 
_cell_length_c    22.5609 
_cell_angle_alpha  90.000 
_cell_angle_beta  110.054 
_cell_angle_gamma  90.000 
 
_shelx_F_squared_multiplier     1.000 
 
loop_ 
 _refln_index_h 
 _refln_index_k 
 _refln_index_l 
 _refln_F_squared_calc 
 _refln_F_squared_meas 
 _refln_F_squared_sigma 
 _refln_observed_status 
   2   0 -26     1102.72      949.29    358.20 o 
   4   0 -26     1485.32     1135.20    382.03 o 
   6   0 -26     1637.25     1776.24    406.55 o 
   8   0 -26     2074.72     1951.93    431.97 o 
  10   0 -26     2199.62     2397.98    439.92 o 
   3   1 -26      527.02      424.99    195.10 o 
   5   1 -26      706.53      869.69    229.79 o 
   7   1 -26      941.74      576.04    202.87 o 
   9   1 -26      479.79      278.20    172.42 o 
  11   1 -26       81.91       78.14    158.64 o 
   4   2 -26        4.63        8.11    151.10 o 
   6   2 -26       63.62       87.29    166.86 o 
   8   2 -26       73.99       85.05    200.32 o 
  10   2 -26       85.96       82.19    161.59 o 
   5   3 -26     1254.77     1293.75    263.12 o 
   7   3 -26      983.90      749.46    226.67 o 
   9   3 -26      738.74      644.89    216.99 o 
   1   1 -25     1964.39     2452.96    324.01 o 
   3   1 -25     2362.32     2544.28    324.26 o 
   5   1 -25     2670.30     2811.39    326.32 o 
   7   1 -25     3214.98     3543.50    479.53 o 
   9   1 -25     1405.36     1616.28    260.90 o 
  11   1 -25     1256.58     1331.85    283.63 o 
  13   1 -25      773.50      956.92    254.80 o 
   2   2 -25       91.30       81.25    159.85 o 
   4   2 -25       98.64      -46.25    149.70 o 
   6   2 -25      162.77      -74.00    144.04 o 
   8   2 -25      289.05      132.32    165.47 o 
  10   2 -25      788.86      580.81    202.53 o 
  12   2 -25     1374.96     1133.24    242.85 o 
   1   3 -25      701.32      956.78    319.38 o 
   3   3 -25      868.00      633.39    203.71 o 
   5   3 -25     1830.21     1518.34    268.39 o 
   7   3 -25     1234.74     1455.17    510.74 o 
   9   3 -25     1012.58      787.11    217.98 o 
  11   3 -25      534.89      675.28    206.40 o 
   4   4 -25      356.52      307.16    187.90 o 
   6   4 -25      274.81      324.43    193.81 o 
   8   4 -25      190.30      168.32    192.26 o 
  10   4 -25      199.48      187.53    187.28 o 
   5   5 -25     2422.91     3229.63    517.66 o 
   7   5 -25     1700.35     2029.40    315.01 o 
  -2   0 -24     2041.79     3113.24    489.17 o 
   0   0 -24     2327.74     2708.73    462.16 o 
   2   0 -24     2383.71     1871.80    412.90 o 
   4   0 -24     2142.23     2057.94    397.47 o 
   6   0 -24     1579.40     1921.51    401.33 o 
   8   0 -24     1063.79     1343.81    366.60 o 
  10   0 -24      462.77      131.66    237.44 o 
  12   0 -24        6.43      -58.11    204.30 o 
  14   0 -24      111.67     -158.22    212.47 o 
  -1   1 -24      602.03      728.95    210.42 o 
   1   1 -24      626.50      345.25    224.50 o 
   3   1 -24     1051.98     1117.32    278.07 o 
   5   1 -24     2223.96     2567.51    485.77 o 
   7   1 -24     2675.96     3189.24    338.75 o 
   9   1 -24     1605.41     1830.27    475.55 o 
  11   1 -24     2320.56     2715.68    308.92 o 
  13   1 -24     2276.61     2087.71    282.89 o 
   0   2 -24       52.13       96.14    175.76 o 
   2   2 -24       73.95       90.67    166.61 o 
   4   2 -24      231.58      347.96    172.39 o 
   6   2 -24      241.83      408.15    184.45 o 
   8   2 -24       21.60     -128.44    127.52 o 
  10   2 -24       47.05     -145.80    134.84 o 
  12   2 -24       27.19     -186.84    124.56 o 
  14   2 -24       89.17       87.42    216.78 o 
  -1   3 -24     1086.63      704.37    317.79 o 
   1   3 -24     1035.21      907.59    226.48 o 
   3   3 -24     1465.82     1392.09    254.75 o 
   5   3 -24     2521.89     2897.04    332.50 o 
   7   3 -24     2952.88     3147.27    341.67 o 
   9   3 -24     2304.70     2398.43    301.55 o 
  11   3 -24     1840.31     1899.50    272.22 o 
  13   3 -24     1044.48     1035.44    230.17 o 
   0   4 -24     2455.22     3003.83    485.77 o 
   2   4 -24     2148.73     1923.57    287.65 o 
   4   4 -24     1067.19      884.42    227.50 o 
   6   4 -24      954.38      696.29    209.32 o 
   8   4 -24     1127.18     1040.04    235.78 o 
  10   4 -24      127.34       69.34    153.32 o 
  12   4 -24       43.27     -121.10    142.23 o 
   1   5 -24      494.92      323.01    264.90 o 
   3   5 -24      537.11      360.01    248.33 o 
   5   5 -24      678.57      527.94    245.95 o 
   7   5 -24      810.03      689.26    268.65 o 
   9   5 -24      765.15      923.72    296.68 o 
  11   5 -24      495.60      490.91    201.16 o 
   4   6 -24      566.99      613.11    305.99 o 
   6   6 -24      569.69      502.51    214.65 o 
   8   6 -24      476.46      898.67    238.68 o 
  -3   1 -23      272.29      132.68    159.95 o 
  -1   1 -23       69.13      -75.12    133.97 o 
   1   1 -23      219.01      211.89    203.73 o 
   3   1 -23       28.56      -92.90    127.79 o 
   5   1 -23      316.69      126.03    151.51 o 
   7   1 -23     1264.05     1352.27    240.16 o 
   9   1 -23     1615.48     1291.97    237.68 o 
  11   1 -23     1854.83     1905.59    270.05 o 
  13   1 -23     2114.50     2373.65    286.09 o 
  15   1 -23      909.10      871.99    207.67 o 
  -2   2 -23     3865.69     4178.37    353.68 o 
   0   2 -23     5346.63     5547.96    377.12 o 
   2   2 -23     6455.77     6726.86    408.55 o 
   4   2 -23     6519.32     6922.16    413.33 o 
   6   2 -23     6225.64     6869.27    406.40 o 
   8   2 -23     4578.89     4271.85    326.15 o 
  10   2 -23     3725.40     3989.06    311.89 o 
  12   2 -23     2086.50     1807.27    265.62 o 
  14   2 -23     1528.48     1613.85    261.74 o 
  -1   3 -23      391.80      411.09    238.34 o 
   1   3 -23      405.54      297.95    177.28 o 
   3   3 -23      542.37      307.95    175.32 o 
   5   3 -23      627.33      590.34    341.74 o 
   7   3 -23      595.83      500.19    189.22 o 
   9   3 -23      888.56      746.58    204.94 o 
  11   3 -23     1136.38     1040.03    223.53 o 
  13   3 -23      941.23     1057.58    217.21 o 
  -2   4 -23      276.91      158.44    239.71 o 
   0   4 -23       43.63       10.90    207.02 o 
   2   4 -23       25.14     -114.91    134.86 o 
   4   4 -23      159.06      209.94    165.97 o 
   6   4 -23      794.14      754.97    210.85 o 
   8   4 -23      727.85      722.80    272.85 o 
  10   4 -23      850.99      750.63    216.47 o 
  12   4 -23      313.33      151.24    164.34 o 
  -1   5 -23      207.13       15.21    213.15 o 
   1   5 -23      183.56      -29.28    219.96 o 
   3   5 -23      193.16      124.58    166.79 o 
   5   5 -23      769.56      744.34    303.04 o 
   7   5 -23      445.47      328.00    169.36 o 
   9   5 -23      817.78      817.04    211.93 o 
  11   5 -23      784.96      906.79    218.70 o 
   2   6 -23     2886.34     2716.00    470.79 o 
   4   6 -23     3583.38     4221.66    478.73 o 
   6   6 -23     2441.37     2518.13    390.20 o 
   8   6 -23     2240.23     2681.33    322.54 o 
  10   6 -23     1294.13     1245.43    242.70 o 
   3   7 -23      993.97      776.55    317.79 o 
   5   7 -23      988.25      885.28    313.03 o 
   7   7 -23     1104.91      966.36    237.91 o 
  -4   0 -22      449.70      268.08    236.98 o 
  -2   0 -22     2560.28     2139.20    379.31 o 
   0   0 -22     8459.86     9035.31    666.91 o 
   2   0 -22     4607.47     4793.68    485.54 o 
   4   0 -22     4684.68     4516.98    460.80 o 
   6   0 -22     7058.70     8212.23    607.67 o 
   8   0 -22    10748.34    11169.75    701.41 o 
  10   0 -22     9585.60    10178.46    659.42 o 
  12   0 -22     9957.93    11061.70    692.11 o 
  14   0 -22     3679.01     4175.35    438.10 o 
  16   0 -22     2483.11     2751.18    448.09 o 
  -5   1 -22     1222.94     1286.15    329.60 o 
  -3   1 -22     1331.12      858.37    208.62 o 
  -1   1 -22     1863.46     2099.23    322.56 o 
   1   1 -22     2036.02     2240.61    283.10 o 
   3   1 -22      312.84      333.96    161.52 o 
   5   1 -22      102.15       11.94    132.26 o 
   7   1 -22      120.28       40.24    132.34 o 
   9   1 -22      260.28       96.15    137.04 o 
  11   1 -22      427.96      245.23    157.17 o 
  13   1 -22      289.73      453.13    292.48 o 
  15   1 -22       71.58      -45.58    138.63 o 
  -4   2 -22      154.78     -172.74    174.11 o 
  -2   2 -22      200.02       80.74    151.05 o 
   0   2 -22      619.94      645.90    196.75 o 
   2   2 -22      420.57      198.47    152.85 o 
   4   2 -22      233.61      -15.39    134.75 o 
   6   2 -22      246.31      328.33    154.19 o 
   8   2 -22       68.61       61.27    129.40 o 
  10   2 -22        9.43       -4.93    121.36 o 
  12   2 -22      212.34      539.32    176.23 o 
  14   2 -22       37.62      -49.24    147.50 o 
  16   2 -22       66.85      -38.44    150.05 o 
  -3   3 -22     2838.45     2840.16    447.41 o 
  -1   3 -22     2494.85     2344.97    294.76 o 
   1   3 -22     1391.55     1665.85    253.82 o 
   3   3 -22     1019.30      720.78    194.75 o 
   5   3 -22     1761.62     1632.03    244.85 o 
   7   3 -22      377.58      260.31    154.56 o 
   9   3 -22       27.89     -155.22    118.38 o 
  11   3 -22       15.66     -176.48    127.13 o 
  13   3 -22      175.30       47.86    139.39 o 
  15   3 -22      141.18      -92.11    140.12 o 
  -2   4 -22     2346.45     2459.49    423.57 o 
   0   4 -22     1360.88     1079.82    323.92 o 
   2   4 -22     3324.71     3671.93    328.29 o 
   4   4 -22     7548.94     8168.56    871.55 o 
   6   4 -22     6507.73     7124.83    408.24 o 
   8   4 -22     4182.04     4309.76    317.00 o 
  10   4 -22     4191.24     4458.85    325.87 o 
  12   4 -22     3157.17     3725.04    310.41 o 
  14   4 -22     3187.83     3986.81    335.71 o 
  -1   5 -22      937.98     1102.52    314.62 o 
   1   5 -22      931.10      928.64    303.27 o 
   3   5 -22     1096.88      944.34    498.71 o 
   5   5 -22     1206.33     1470.78    257.36 o 
   7   5 -22     1464.45     1651.95    389.64 o 
   9   5 -22     1221.92     1248.49    239.37 o 
  11   5 -22      895.13     1112.30    229.69 o 
  13   5 -22      534.46      632.27    189.37 o 
   0   6 -22      395.46      241.52    237.66 o 
   2   6 -22      980.21     1516.10    371.59 o 
   4   6 -22      977.42      975.01    217.57 o 
   6   6 -22      683.42      820.90    214.82 o 
   8   6 -22      520.58      211.90    177.60 o 
  10   6 -22      466.11      323.15    182.34 o 
  12   6 -22      261.06      285.47    177.14 o 
   1   7 -22      991.95      945.43    333.00 o 
   3   7 -22      853.45      971.99    319.61 o 
   5   7 -22      420.09      531.40    302.13 o 
   7   7 -22      249.37       13.37    160.61 o 
   9   7 -22       10.86       86.15    169.50 o 
  11   7 -22       72.73       39.68    171.58 o 
   4   8 -22     1855.71     1870.44    392.47 o 
   6   8 -22     2455.97     2742.33    436.74 o 
  -5   1 -21     2459.83     2083.82    409.95 o 
  -3   1 -21     2540.96     2820.36    308.81 o 
  -1   1 -21     6728.69     6716.01    391.48 o 
   1   1 -21     5156.28     5310.85    520.50 o 
   3   1 -21     4687.18     4747.41    322.46 o 
   5   1 -21     3210.62     3362.48    279.20 o 
   7   1 -21     4603.48     4835.72    318.01 o 
   9   1 -21     1604.54     1596.61    241.52 o 
  11   1 -21     1453.26     1751.24    411.77 o 
  13   1 -21      738.76      535.00    188.35 o 
  15   1 -21      200.92       62.43    144.77 o 
  -6   2 -21      506.55       75.59    220.87 o 
  -4   2 -21      462.94      113.27    220.41 o 
  -2   2 -21      152.53      -87.75    134.69 o 
   0   2 -21      773.12      517.95    184.66 o 
   2   2 -21      671.62      478.02    169.27 o 
   4   2 -21     1502.70     1366.95    221.83 o 
   6   2 -21     4296.27     3853.43    289.55 o 
   8   2 -21     7040.73     6885.65    377.46 o 
  10   2 -21     5483.40     5516.49    338.96 o 
  12   2 -21     6643.43     7198.68    391.55 o 
  14   2 -21     4230.32     4453.00    313.99 o 
  16   2 -21     2485.71     3138.41    319.42 o 
  -5   3 -21      812.94      413.36    248.79 o 
  -3   3 -21     1781.09     1290.24    335.95 o 
  -1   3 -21     1579.05     1471.21    236.66 o 
   1   3 -21     2706.35     2837.85    296.18 o 
   3   3 -21     2775.99     3020.97    305.52 o 
   5   3 -21     2482.25     2887.11    299.03 o 
   7   3 -21     2271.79     3100.89    298.67 o 
   9   3 -21     2286.33     2702.73    289.74 o 
  11   3 -21      335.31       25.32    143.14 o 
  13   3 -21      851.38     1070.41    300.20 o 
  15   3 -21      779.13     1002.77    210.69 o 
  -4   4 -21      312.70      103.51    226.09 o 
  -2   4 -21     1457.96     1079.59    336.86 o 
   0   4 -21     1032.23      762.38    197.30 o 
   2   4 -21     1559.23     1357.17    234.15 o 
   4   4 -21     1193.97      860.81    518.00 o 
   6   4 -21      389.60      466.02    174.74 o 
   8   4 -21      468.36      545.24    180.28 o 
  10   4 -21      671.92      707.04    185.47 o 
  12   4 -21     1182.80     1262.74    232.10 o 
  14   4 -21      316.53      218.26    165.25 o 
  -3   5 -21     2921.49     3091.22    486.00 o 
  -1   5 -21     3658.19     3805.80    440.37 o 
   1   5 -21     2891.81     2849.92    438.78 o 
   3   5 -21     3843.14     4565.56    331.35 o 
   5   5 -21     5396.83     5312.10    349.90 o 
   7   5 -21     3717.73     3815.64    303.82 o 
   9   5 -21     2391.59     2881.66    313.28 o 
  11   5 -21     1518.25     1480.86    241.00 o 
  13   5 -21      648.22      536.26    198.39 o 
  -2   6 -21       59.72      273.30    236.07 o 
   0   6 -21       35.37       -9.53    186.82 o 
   2   6 -21      146.32      -26.79    218.14 o 
   4   6 -21     1367.70     1482.00    287.15 o 
   6   6 -21     2081.12     1939.82    439.69 o 
   8   6 -21     1716.46     2105.57    284.51 o 
  10   6 -21     2159.66     2335.00    289.25 o 
  12   6 -21     2441.05     2844.35    317.96 o 
  -1   7 -21      416.31      606.08    268.54 o 
   1   7 -21      739.01      394.29    244.02 o 
   3   7 -21      180.75      316.66    265.13 o 
   5   7 -21      176.67      175.94    162.21 o 
   7   7 -21      843.07      730.70    210.65 o 
   9   7 -21     1227.57     1705.24    267.17 o 
  11   7 -21     1015.41     1181.51    241.70 o 
   2   8 -21     1637.01     1261.19    330.28 o 
   4   8 -21     1626.87     1618.48    358.65 o 
   6   8 -21     1084.74     1381.04    339.81 o 
   8   8 -21      673.48      662.55    490.76 o 
  10   8 -21      489.42      811.62    229.41 o 
  -6   0 -20     4348.27     3882.07    433.56 o 
  -4   0 -20     3855.78     3459.63    405.64 o 
  -2   0 -20     6111.32     5927.07    504.38 o 
   0   0 -20     4045.83     4049.14    421.98 o 
   2   0 -20      727.04      262.63    200.21 o 
   4   0 -20      185.15       16.80    160.03 o 
   6   0 -20      400.50      330.96    192.49 o 
   8   0 -20      804.45      650.57    237.44 o 
  10   0 -20     2007.74     1658.20    314.16 o 
  12   0 -20     2566.54     2317.85    368.19 o 
  14   0 -20     1957.14     1507.93    348.21 o 
  16   0 -20      784.70      693.02    274.66 o 
  -7   1 -20      696.50      837.84    300.09 o 
  -5   1 -20     1592.87     1680.44    318.25 o 
  -3   1 -20     2141.75     1946.54    250.59 o 
  -1   1 -20     3677.75     3653.08    288.31 o 
   1   1 -20     3380.66     3297.65    270.94 o 
   3   1 -20     4898.90     4556.97    308.29 o 
   5   1 -20     7664.39     7349.25    382.57 o 
   7   1 -20     7064.37     7158.05    372.32 o 
   9   1 -20     6108.01     5514.47    414.49 o 
  11   1 -20     2982.07     3320.29    276.30 o 
  13   1 -20     2270.19     2350.81    264.11 o 
  15   1 -20     1860.38     1639.79    239.02 o 
  17   1 -20      930.51     1221.21    224.14 o 
  -6   2 -20       59.64       19.07    180.46 o 
  -4   2 -20      139.38       18.84    182.28 o 
  -2   2 -20      183.22      357.79    154.35 o 
   0   2 -20      174.36      309.81    134.28 o 
   2   2 -20      317.36      277.67    141.16 o 
   4   2 -20     1400.68      802.29    184.66 o 
   6   2 -20      102.05        0.01    119.01 o 
   8   2 -20      157.61       11.08    121.95 o 
  10   2 -20      577.93      364.23    151.88 o 
  12   2 -20      418.04      335.21    151.89 o 
  14   2 -20      317.01      173.43    140.51 o 
  16   2 -20       50.70       20.68    134.17 o 
  -5   3 -20     1648.46     1256.87    333.46 o 
  -3   3 -20     1159.78     1166.30    302.58 o 
  -1   3 -20     3822.56     3955.77    393.27 o 
   1   3 -20     5185.61     5844.30    348.47 o 
   3   3 -20     6230.71     6793.37    379.87 o 
   5   3 -20     8853.01     8883.76    425.11 o 
   7   3 -20     6389.82     6957.60    371.96 o 
   9   3 -20     4279.97     4016.93    291.66 o 
  11   3 -20     3463.32     3861.30    283.90 o 
  13   3 -20     3048.32     3442.52    295.29 o 
  15   3 -20     2170.32     2280.19    277.80 o 
  -6   4 -20     2972.64     2582.30    435.83 o 
  -4   4 -20     2705.38     2675.36    430.16 o 
  -2   4 -20     2985.74     2396.61    396.56 o 
   0   4 -20     1185.10      660.75    222.23 o 
   2   4 -20      346.59      196.64    136.69 o 
   4   4 -20      563.74      446.38    165.34 o 
   6   4 -20       14.91       -9.70    118.46 o 
   8   4 -20      635.99      368.27    156.39 o 
  10   4 -20     1269.92      993.55    200.77 o 
  12   4 -20      986.33      957.76    201.23 o 
  14   4 -20     1826.89     1751.73    315.52 o 
  16   4 -20     1307.20     1638.26    252.08 o 
  -5   5 -20      301.82       44.49    228.36 o 
  -3   5 -20     1393.27     1540.16    345.94 o 
  -1   5 -20      967.14     1055.53    317.57 o 
   1   5 -20     1362.50     1332.30    216.77 o 
   3   5 -20     2007.20     1994.60    251.89 o 
   5   5 -20     1128.86     1437.35    224.39 o 
   7   5 -20     1206.42     1133.13    213.27 o 
   9   5 -20     1428.04     1500.42    231.59 o 
  11   5 -20     1196.07     1277.82    226.79 o 
  13   5 -20      818.41      671.26    192.19 o 
  15   5 -20     1152.81     1574.85    262.29 o 
  -4   6 -20      492.96      191.13    238.12 o 
  -2   6 -20     1562.25     2108.78    395.88 o 
   0   6 -20     2354.36     2799.30    424.93 o 
   2   6 -20     2115.20     1590.55    342.31 o 
   4   6 -20     1328.71     1468.59    236.06 o 
   6   6 -20     1293.11     1390.21    232.80 o 
   8   6 -20     1446.71     1595.76    368.64 o 
  10   6 -20     1033.20     1200.09    224.50 o 
  12   6 -20     1168.77     1497.71    310.98 o 
  14   6 -20      268.60      308.26    233.80 o 
  -3   7 -20     1887.14     2158.27    428.79 o 
  -1   7 -20     2734.61     3287.80    476.24 o 
   1   7 -20     3103.60     3444.88    471.47 o 
   3   7 -20     3694.42     3585.84    418.81 o 
   5   7 -20     4004.63     4146.18    332.70 o 
   7   7 -20     4183.52     4196.18    342.28 o 
   9   7 -20     3254.86     3553.17    315.50 o 
  11   7 -20     2858.90     2997.20    674.40 o 
  13   7 -20     1747.22     1682.94    352.98 o 
   0   8 -20     1195.52      911.84    304.63 o 
   2   8 -20      632.04      997.19    296.23 o 
   4   8 -20       14.43       22.47    199.53 o 
   6   8 -20      118.66      -45.63    181.60 o 
   8   8 -20      775.16      925.68    234.15 o 
  10   8 -20      431.35      499.74    183.98 o 
   1   9 -20      355.84      366.82    246.06 o 
   3   9 -20      536.05      456.94    237.21 o 
   5   9 -20      392.54      397.01    240.84 o 
   7   9 -20      216.05      200.66    231.08 o 
   9   9 -20      325.09      270.58    282.84 o 
  -7   1 -19      156.13      154.36    218.14 o 
  -5   1 -19       28.87       43.68    121.17 o 
  -3   1 -19      438.83      180.47    133.86 o 
  -1   1 -19      926.36      616.98    179.67 o 
   1   1 -19     1777.13     2032.35    243.33 o 
   3   1 -19      538.61      427.76    149.51 o 
   5   1 -19     4131.61     3686.97    355.36 o 
   7   1 -19     4999.77     5334.79    413.47 o 
   9   1 -19     4030.61     4139.52    273.58 o 
  11   1 -19     3566.97     3393.97    252.29 o 
  13   1 -19     4712.33     4374.50    384.64 o 
  15   1 -19     3142.61     3285.06    287.12 o 
  17   1 -19     2416.23     3178.15    286.29 o 
  -8   2 -19     4563.43     4730.35    495.76 o 
  -6   2 -19     7263.58     6968.30    560.45 o 
  -4   2 -19     7957.24     7919.05    405.09 o 
  -2   2 -19     9284.10     9221.74    602.56 o 
   0   2 -19    13653.72    14118.48    538.42 o 
   2   2 -19     5753.46     6345.61    350.90 o 
   4   2 -19     7428.77     7793.99    384.82 o 
   6   2 -19     7132.19     7098.29    361.08 o 
   8   2 -19     2635.51     2560.43    410.63 o 
  10   2 -19     1823.08     1654.17    220.05 o 
  12   2 -19     1347.14     1050.81    197.71 o 
  14   2 -19      252.52        8.15    120.84 o 
  16   2 -19      168.26        4.88    126.96 o 
  -7   3 -19      257.26      137.56    209.97 o 
  -5   3 -19      319.51       64.92    207.02 o 
  -3   3 -19      393.72      133.25    186.59 o 
  -1   3 -19     1137.28      890.15    183.03 o 
   1   3 -19       77.36      -69.16    104.27 o 
   3   3 -19     3590.44     3597.19    269.42 o 
   5   3 -19     4986.42     4895.52    305.97 o 
   7   3 -19     4405.91     4432.63    293.40 o 
   9   3 -19     2962.74     2953.08    259.78 o 
  11   3 -19     1657.08     1909.97    234.45 o 
  13   3 -19     3682.27     3780.05    284.56 o 
  15   3 -19     2469.56     2511.69    274.53 o 
  17   3 -19      926.40     1132.34    219.71 o 
  -6   4 -19      183.39      115.99    193.85 o 
  -4   4 -19      129.43      -23.83    187.50 o 
  -2   4 -19      911.51     1170.16    296.91 o 
   0   4 -19     1366.63     1148.92    199.98 o 
   2   4 -19      871.34     1003.17    193.37 o 
   4   4 -19      480.07      485.67    232.67 o 
   6   4 -19      820.75      633.16    168.45 o 
   8   4 -19      515.33      391.74    156.29 o 
  10   4 -19      987.28      996.92    191.06 o 
  12   4 -19      239.38      250.26    144.61 o 
  14   4 -19      101.01      -13.37    139.51 o 
  16   4 -19      445.02      280.87    164.25 o 
  -5   5 -19      254.38       47.90    202.93 o 
  -3   5 -19     1343.09     1126.58    304.40 o 
  -1   5 -19      811.18      625.83    250.83 o 
   1   5 -19     1865.98     1797.72    283.97 o 
   3   5 -19     3421.38     3735.87    278.57 o 
   5   5 -19     2764.28     2869.39    320.63 o 
   7   5 -19     3749.55     3845.94    288.92 o 
   9   5 -19     4699.53     4708.85    313.55 o 
  11   5 -19     3482.63     3688.13    284.90 o 
  13   5 -19     3659.22     3791.26    295.48 o 
  15   5 -19     2717.09     3009.22    389.30 o 
  -4   6 -19     3207.94     3350.68    474.42 o 
  -2   6 -19     5224.69     4413.69    470.33 o 
   0   6 -19     7886.06     7386.88    570.67 o 
   2   6 -19     4760.81     4273.41    434.70 o 
   4   6 -19     1447.32     1428.59    224.31 o 
   6   6 -19     1888.89     2030.42    329.94 o 
   8   6 -19     1963.82     1784.88    252.87 o 
  10   6 -19     1155.81     1137.21    212.01 o 
  12   6 -19      379.41      315.21    158.27 o 
  14   6 -19      740.27      799.93    281.70 o 
  -3   7 -19     1112.04     1050.31    348.89 o 
  -1   7 -19     1644.71     1807.34    357.74 o 
   1   7 -19     2672.12     2966.83    439.24 o 
   3   7 -19     1357.70     1529.95    347.30 o 
   5   7 -19     2234.53     2072.73    265.79 o 
   7   7 -19     1188.62     1350.35    220.07 o 
   9   7 -19      479.45      334.43    154.84 o 
  11   7 -19     1857.79     2099.70    275.84 o 
  13   7 -19      245.15      236.98    236.07 o 
  -2   8 -19      691.75      826.72    294.87 o 
   0   8 -19      959.10     1319.98    329.14 o 
   2   8 -19     1122.28     1242.34    323.47 o 
   4   8 -19      665.40     1032.60    287.83 o 
   6   8 -19      812.97      708.49    197.31 o 
   8   8 -19     1061.24     1074.54    218.19 o 
  10   8 -19     1363.58     1545.63    293.73 o 
  12   8 -19     1310.03     1002.64    301.90 o 
  -1   9 -19      493.74      266.72    226.77 o 
   1   9 -19      452.41      557.05    255.14 o 
   3   9 -19      871.94     1082.77    296.23 o 
   5   9 -19     1037.26      940.21    274.44 o 
   7   9 -19     1104.84     1138.61    309.39 o 
   9   9 -19      710.04      429.02    281.25 o 
   4  10 -19     1212.37     1363.33    308.26 o 
   6  10 -19      704.09      807.65    294.64 o 
  -6   0 -18     5673.02     5200.46    462.84 o 
  -4   0 -18     8112.82     7602.29    547.74 o 
  -2   0 -18     8379.44     8892.53    582.24 o 
   0   0 -18    25506.77    26333.02   1070.06 o 
   2   0 -18    13112.51    12970.96    694.38 o 
   4   0 -18    16583.62    16574.73    795.84 o 
   6   0 -18    17638.95    17960.76    823.08 o 
   8   0 -18    17982.68    18423.61    821.50 o 
  10   0 -18    13515.99    13471.25    683.71 o 
  12   0 -18     6374.59     5993.81    456.49 o 
  14   0 -18     7056.01     7124.02    514.82 o 
  16   0 -18     2120.79     2542.12    382.03 o 
  18   0 -18     1212.92     1799.62    360.47 o 
  -9   1 -18     1591.66      921.83    282.84 o 
  -7   1 -18     1289.71     1284.57    314.39 o 
  -5   1 -18     2417.91     2061.25    275.46 o 
  -3   1 -18     3153.63     2960.39    279.36 o 
  -1   1 -18     1121.03      851.61    187.84 o 
   1   1 -18       68.91       27.48    100.11 o 
   3   1 -18      249.32      -23.40    110.21 o 
   5   1 -18       80.05      -69.00     97.70 o 
   7   1 -18     1159.59      871.07    164.46 o 
   9   1 -18      243.44      173.26    122.26 o 
  11   1 -18      671.02      783.12    194.31 o 
  13   1 -18     2245.60     2355.23    249.77 o 
  15   1 -18     1063.23      842.63    183.91 o 
  17   1 -18     1346.71     1407.42    217.76 o 
  -8   2 -18      333.34       85.35    222.46 o 
  -6   2 -18        8.11     -124.62    168.20 o 
  -4   2 -18      244.54      285.96    131.03 o 
  -2   2 -18     1386.34     1118.45    185.79 o 
   0   2 -18     2041.98     2213.94    352.98 o 
   2   2 -18      954.11      906.93    173.49 o 
   4   2 -18       94.05      123.35    112.97 o 
   6   2 -18      486.58      441.28    138.50 o 
   8   2 -18      170.21       60.31    110.09 o 
  10   2 -18     1499.68     1263.82    274.78 o 
  12   2 -18      448.16      360.13    144.19 o 
  14   2 -18        4.09       11.16    121.02 o 
  16   2 -18      120.11      153.27    146.40 o 
  18   2 -18      183.77      204.22    160.00 o 
  -7   3 -18     2760.09     2689.89    420.62 o 
  -5   3 -18     1915.97     1370.60    331.19 o 
  -3   3 -18      992.01      762.69    245.27 o 
  -1   3 -18     1443.43     1536.19    214.49 o 
   1   3 -18     1461.65     1118.17    185.81 o 
   3   3 -18       60.47      -89.19    110.58 o 
   5   3 -18      485.60      526.69    167.30 o 
   7   3 -18     1380.53     1573.28    309.51 o 
   9   3 -18     1011.63      949.78    172.98 o 
  11   3 -18     2048.86     1925.42    231.09 o 
  13   3 -18     1486.33     1759.81    229.52 o 
  15   3 -18     1711.16     1906.16    243.06 o 
  17   3 -18     1972.29     2203.37    297.48 o 
  -8   4 -18     2106.65     2400.25    439.01 o 
  -6   4 -18     2850.88     2944.81    435.15 o 
  -4   4 -18     3563.87     3252.61    440.37 o 
  -2   4 -18     5675.17     6175.40    506.88 o 
   0   4 -18     5021.11     5082.98    311.27 o 
   2   4 -18    14231.48    14361.92    529.51 o 
   4   4 -18    10351.32    11134.14    452.25 o 
   6   4 -18     9123.71     9459.62    413.92 o 
   8   4 -18     8782.87     9362.86    412.26 o 
  10   4 -18     4510.67     4568.99    293.09 o 
  12   4 -18     6503.26     6944.03    363.52 o 
  14   4 -18     5631.55     6044.63    347.73 o 
  16   4 -18     1812.94     2030.88    259.10 o 
  -7   5 -18      654.77      236.07    224.04 o 
  -5   5 -18     1605.59     1594.19    342.76 o 
  -3   5 -18      520.44      577.93    236.98 o 
  -1   5 -18      418.42      444.23    216.78 o 
   1   5 -18     2750.42     2415.81    257.49 o 
   3   5 -18     1925.38     2255.71    248.76 o 
   5   5 -18     3657.49     3230.88    254.02 o 
   7   5 -18     2367.79     2124.51    244.74 o 
   9   5 -18     2220.88     2925.55    281.59 o 
  11   5 -18     2015.34     2100.94    249.70 o 
  13   5 -18     2458.50     2911.63    283.07 o 
  15   5 -18      869.91      786.77    269.22 o 
  -6   6 -18      504.35      282.84    254.92 o 
  -4   6 -18      763.38      978.58    301.45 o 
  -2   6 -18     1099.37     1327.24    331.19 o 
   0   6 -18      407.12      436.97    222.00 o 
   2   6 -18      454.34      379.50    152.56 o 
   4   6 -18      146.61       71.20    122.55 o 
   6   6 -18      795.87      577.91    201.80 o 
   8   6 -18     1710.22     1727.93    316.20 o 
  10   6 -18      887.16      926.51    284.88 o 
  12   6 -18      634.08      458.58    170.27 o 
  14   6 -18      571.16      339.81    230.17 o 
  16   6 -18      439.81      624.92    254.23 o 
  -5   7 -18     1711.56     1667.05    367.96 o 
  -3   7 -18     1170.53      984.25    306.44 o 
  -1   7 -18      880.28     1027.15    293.96 o 
   1   7 -18     1093.15     1080.04    299.41 o 
   3   7 -18      981.41      658.51    235.62 o 
   5   7 -18      868.49     1142.86    201.93 o 
   7   7 -18     1150.49      977.86    296.23 o 
   9   7 -18      757.52      696.92    283.86 o 
  11   7 -18     1344.48     1347.75    225.18 o 
  13   7 -18      697.21      993.10    299.86 o 
  -4   8 -18     2196.62     1914.02    393.16 o 
  -2   8 -18     3214.79     3007.69    450.13 o 
   0   8 -18     4783.63     5209.54    489.40 o 
   2   8 -18     3490.82     3501.17    457.85 o 
   4   8 -18     2455.38     2568.45    388.84 o 
   6   8 -18     3852.94     3735.34    291.66 o 
   8   8 -18     3388.69     3776.36    336.11 o 
  10   8 -18     3399.05     3608.09    423.35 o 
  12   8 -18     1335.64     1315.44    322.56 o 
  -1   9 -18     1296.05     1485.00    363.87 o 
   1   9 -18     2407.32     2598.67    281.18 o 
   3   9 -18     2009.47     2065.95    252.66 o 
   5   9 -18     1763.89     2063.61    284.31 o 
   7   9 -18     2307.80     2675.79    227.11 o 
   9   9 -18     1499.07     1805.09    228.30 o 
  11   9 -18     1974.79     1727.43    369.32 o 
   0  10 -18      369.40      295.04    179.94 o 
   2  10 -18      445.80      337.26    166.08 o 
   4  10 -18      610.03      598.19    181.14 o 
   6  10 -18      761.90      791.52    192.21 o 
   8  10 -18      282.28      175.47    177.06 o 
  -9   1 -17     3055.58     3110.51    429.25 o 
  -7   1 -17     5052.71     5042.24    465.11 o 
  -5   1 -17     5953.01     5725.97    352.86 o 
  -3   1 -17     6301.33     5935.26    326.33 o 
  -1   1 -17    15517.80    15512.08    540.58 o 
   1   1 -17     4673.65     4868.43    288.49 o 
   3   1 -17     2826.87     2608.91    268.54 o 
   5   1 -17     4115.52     4008.91    258.62 o 
   7   1 -17     4044.61     3903.06    250.14 o 
   9   1 -17     2533.75     2646.55    230.10 o 
  11   1 -17      661.68      591.69    145.81 o 
  13   1 -17       92.23       85.55    121.84 o 
  15   1 -17      328.00      202.74    141.01 o 
  17   1 -17       37.84       37.26    134.63 o 
  -8   2 -17       50.57       73.77    209.29 o 
  -6   2 -17      377.81      -65.60    163.21 o 
  -4   2 -17      806.24      440.61    148.95 o 
  -2   2 -17     2212.81     2012.59    227.84 o 
   0   2 -17     3064.10     2723.21    243.74 o 
   2   2 -17     9949.54     9831.01    410.53 o 
   4   2 -17    10460.40    11092.72    521.07 o 
   6   2 -17    11813.78    11963.44    445.11 o 
   8   2 -17    13662.58    13677.37    480.33 o 
  10   2 -17     9784.66     9386.54    389.82 o 
  12   2 -17    11419.71    11347.78    438.81 o 
  14   2 -17    11053.14    11783.70    464.19 o 
  16   2 -17     7106.97     7357.16    375.11 o 
  18   2 -17     3853.57     3643.90    278.84 o 
  -9   3 -17     1768.81     1194.45    315.30 o 
  -7   3 -17     2934.41     2704.19    421.53 o 
  -5   3 -17     2978.07     2899.64    424.93 o 
  -3   3 -17     4869.66     4630.75    289.77 o 
  -1   3 -17     1686.40     1949.72    220.99 o 
   1   3 -17     2410.02     2273.48    236.72 o 
   3   3 -17     2815.16     2459.41    345.37 o 
   5   3 -17     2721.01     2193.59    233.59 o 
   7   3 -17     2115.19     2176.99    232.43 o 
   9   3 -17     1093.13     1050.75    174.32 o 
  11   3 -17      373.84      265.65    127.59 o 
  13   3 -17      998.04     1107.41    187.18 o 
  15   3 -17     1368.28     1233.37    209.00 o 
  17   3 -17      865.36      944.37    200.78 o 
  -8   4 -17      930.58      714.81    276.48 o 
  -6   4 -17     1070.29      920.69    280.34 o 
  -4   4 -17      744.18      494.40    209.06 o 
  -2   4 -17     2189.69     2201.40    350.25 o 
   0   4 -17     1330.82      785.87    199.19 o 
   2   4 -17      496.15      515.39    143.40 o 
   4   4 -17      794.97      665.82    170.36 o 
   6   4 -17     1873.15     2218.08    233.74 o 
   8   4 -17     2010.10     1908.34    219.59 o 
  10   4 -17      548.57      448.81    142.67 o 
  12   4 -17      543.81      538.73    158.39 o 
  14   4 -17       67.61      -32.85    126.71 o 
  16   4 -17      325.64      390.00    200.21 o 
  -7   5 -17     4429.94     3651.90    431.52 o 
  -5   5 -17     4621.41     4835.45    468.52 o 
  -3   5 -17     8175.49     7913.73    577.93 o 
  -1   5 -17     6051.24     5331.66    457.17 o 
   1   5 -17     7447.05     7338.04    360.18 o 
   3   5 -17     5197.01     5105.04    303.72 o 
   5   5 -17     4330.44     3852.77    262.49 o 
   7   5 -17     1959.25     1841.45    217.56 o 
   9   5 -17       24.86      -89.41     98.63 o 
  11   5 -17      146.45      -78.92    114.62 o 
  13   5 -17      555.45      377.87    152.44 o 
  15   5 -17      363.70      122.58    184.77 o 
  17   5 -17      399.12      497.35    247.42 o 
  -6   6 -17       45.74      -20.43    201.57 o 
  -4   6 -17     1225.91     1041.45    303.27 o 
  -2   6 -17     3300.68     3206.76    435.38 o 
   0   6 -17     1834.03     2070.12    822.97 o 
   2   6 -17     2130.91     1912.98    216.87 o 
   4   6 -17     6826.74     6405.21    258.49 o 
   6   6 -17     5629.56     5470.84    239.37 o 
   8   6 -17     6170.17     6546.59    256.19 o 
  10   6 -17     5604.66     5941.70    247.99 o 
  12   6 -17     6481.32     6576.61    289.74 o 
  14   6 -17     4056.14     4220.29    407.68 o 
  16   6 -17     3040.85     3451.23    390.66 o 
  -5   7 -17      553.97      420.85    252.19 o 
  -3   7 -17      702.83      511.87    263.54 o 
  -1   7 -17     1250.38     1251.09    209.40 o 
   1   7 -17      739.66      612.32    326.31 o 
   3   7 -17     1541.63     1358.16    159.68 o 
   5   7 -17     1540.82     1245.59    156.55 o 
   7   7 -17     2084.22     1917.04    176.44 o 
   9   7 -17     3867.67     3895.17    214.18 o 
  11   7 -17     2037.74     2005.07    186.45 o 
  13   7 -17     1318.94     1248.71    195.61 o 
  15   7 -17     1388.58     1251.87    247.77 o 
  -4   8 -17     1754.26     1565.81    350.48 o 
  -2   8 -17     2111.76     1736.70    536.39 o 
   0   8 -17     1301.08     1118.29    193.41 o 
   2   8 -17     1397.73     1121.48    191.71 o 
   4   8 -17     1655.50     1738.57    214.54 o 
   6   8 -17     1616.35     1571.43    179.56 o 
   8   8 -17      958.29      999.46    222.79 o 
  10   8 -17      667.70      466.79    175.01 o 
  12   8 -17      411.56      226.55    132.74 o 
  14   8 -17      359.41      355.74    148.68 o 
  -3   9 -17     1568.86     1413.61    240.93 o 
  -1   9 -17     1300.17      947.20    399.28 o 
   1   9 -17     2175.76     2537.88    275.22 o 
   3   9 -17     1421.25     1208.03    200.38 o 
   5   9 -17     1180.75      966.52    180.66 o 
   7   9 -17      713.85      433.97    159.02 o 
   9   9 -17      885.04      521.43    168.38 o 
  11   9 -17      284.54      229.18    134.72 o 
   0  10 -17     1417.80     1703.51    246.86 o 
   2  10 -17     1860.51     2037.45    303.04 o 
   4  10 -17     1852.63     1656.15    229.40 o 
   6  10 -17     1456.77     1748.02    227.26 o 
   8  10 -17      569.43      605.17    246.97 o 
  10  10 -17     1372.68     1904.42    240.57 o 
   3  11 -17     1539.67     1100.35    221.39 o 
   5  11 -17     1460.63     1315.89    330.73 o 
  -8   0 -16     4109.99     3606.95    385.21 o 
  -6   0 -16     5186.93     5039.29    431.52 o 
  -4   0 -16     2706.71     2478.56    345.26 o 
  -2   0 -16     1112.72     1085.72    238.57 o 
   0   0 -16       67.08     -143.35     95.56 o 
   2   0 -16      607.88      303.49    165.48 o 
   4   0 -16     1548.19     1149.05    235.85 o 
   6   0 -16      152.45      129.61    138.92 o 
   8   0 -16     3741.50     3104.16    318.93 o 
  10   0 -16    10641.25    10260.86    555.68 o 
  12   0 -16     6357.37     6002.66    430.84 o 
  14   0 -16    10334.24    10083.58    579.75 o 
  16   0 -16     4240.37     4198.73    392.93 o 
  18   0 -16     5042.72     4937.60    452.17 o 
  -9   1 -16     2625.65     2204.35    388.16 o 
  -7   1 -16     4841.79     4484.08    341.63 o 
  -5   1 -16     4463.09     4112.11    272.99 o 
  -3   1 -16     3867.70     3892.49    256.31 o 
  -1   1 -16    12552.48    12107.75    455.30 o 
   1   1 -16    20342.85    20923.16    615.23 o 
   3   1 -16    12031.31    12177.82    440.00 o 
   5   1 -16    11564.38    12148.04    551.94 o 
   7   1 -16    12339.16    11745.03    421.87 o 
   9   1 -16     7292.54     7758.78    338.28 o 
  11   1 -16     3088.22     3081.67    222.13 o 
  13   1 -16     1355.10     1579.71    201.55 o 
  15   1 -16     2066.60     2431.80    306.22 o 
  17   1 -16      937.94     1073.95    196.46 o 
  19   1 -16      170.26      -60.12    130.49 o 
 -10   2 -16       93.18       93.30    229.04 o 
  -8   2 -16      482.31      472.15    229.72 o 
  -6   2 -16      196.50      378.17    202.25 o 
  -4   2 -16      532.80      436.90    170.13 o 
  -2   2 -16      892.24      711.76    151.93 o 
   0   2 -16      644.12      734.79    153.54 o 
   2   2 -16      453.35      254.17    114.33 o 
   4   2 -16     1214.36     1189.11    210.88 o 
   6   2 -16     2199.77     2337.62    220.87 o 
   8   2 -16      860.83      902.54    155.19 o 
  10   2 -16      194.61      153.33    114.88 o 
  12   2 -16      108.40      112.61    111.53 o 
  14   2 -16     1057.48      963.54    177.94 o 
  16   2 -16       18.16       10.50    132.32 o 
  18   2 -16       34.71       28.29    146.45 o 
  -9   3 -16     2277.05     2156.45    398.15 o 
  -7   3 -16     5449.11     5377.97    485.09 o 
  -5   3 -16     5888.11     5341.88    458.76 o 
  -3   3 -16     8551.41     8535.50    378.94 o 
  -1   3 -16    14757.04    14430.00    501.26 o 
   1   3 -16    11442.55    11116.90    430.16 o 
   3   3 -16    14648.97    15136.78    811.39 o 
   5   3 -16    14771.63    15563.62    623.56 o 
   7   3 -16    12856.98    12699.99    450.99 o 
   9   3 -16     8453.62     8358.49    358.35 o 
  11   3 -16     5200.56     4993.46    283.83 o 
  13   3 -16     6016.71     5462.76    301.61 o 
  15   3 -16     2273.11     2613.00    260.27 o 
  17   3 -16      555.31      561.31    168.79 o 
  -8   4 -16     2397.28     1850.69    372.50 o 
  -6   4 -16     3129.92     3051.95    423.80 o 
  -4   4 -16     1614.76      936.58    261.04 o 
  -2   4 -16      162.81      114.80    104.68 o 
   0   4 -16      708.89      222.50     87.02 o 
   2   4 -16     1228.74     1013.80    120.23 o 
   4   4 -16     1453.85     1295.83    130.32 o 
   6   4 -16     2134.02     1948.18    152.16 o 
   8   4 -16     2166.05     1947.27    150.02 o 
  10   4 -16     4049.22     3975.82    186.07 o 
  12   4 -16     8820.34     8740.20    284.95 o 
  14   4 -16     6141.36     6050.14    246.36 o 
  16   4 -16     5432.26     4934.64    278.72 o 
  18   4 -16     3913.61     3692.53    401.10 o 
  -9   5 -16     1130.78     1393.75    349.35 o 
  -7   5 -16      750.04      427.66    246.06 o 
  -5   5 -16     1805.89     1560.59    332.32 o 
  -3   5 -16     3337.81     3095.99    366.14 o 
  -1   5 -16     2258.67     2232.98    213.80 o 
   1   5 -16     1199.56      999.58    128.14 o 
   3   5 -16     1626.79     1337.60    138.21 o 
   5   5 -16     1689.82     1852.93    155.68 o 
   7   5 -16     1868.52     1980.46    160.67 o 
   9   5 -16     1995.75     2248.49    161.87 o 
  11   5 -16     2074.07     1865.76    161.52 o 
  13   5 -16      929.52     1028.08    139.21 o 
  15   5 -16      940.96      970.77    178.58 o 
  17   5 -16      909.17      812.47    177.26 o 
  -8   6 -16      546.59      372.05    275.80 o 
  -6   6 -16     1604.34     1325.88    323.01 o 
  -4   6 -16     1371.76     1692.70    359.11 o 
  -2   6 -16     3245.76     3045.06    240.41 o 
   0   6 -16     4495.32     4526.18    378.51 o 
   2   6 -16     3699.83     3993.03    203.73 o 
   4   6 -16     3628.27     3532.74    189.64 o 
   6   6 -16     4779.50     4447.56    209.65 o 
   8   6 -16     3945.44     3819.86    195.96 o 
  10   6 -16     2364.24     2333.85    181.59 o 
  12   6 -16     2678.30     2467.49    188.29 o 
  14   6 -16      307.49      181.23    123.47 o 
  16   6 -16      895.38      956.43    244.25 o 
  -7   7 -16     2337.10     2173.02    421.53 o 
  -5   7 -16     3541.59     3565.87    496.21 o 
  -3   7 -16     6027.31     6038.75    514.37 o 
  -1   7 -16     7750.47     8021.95    491.90 o 
   1   7 -16     3258.06     3209.71    238.47 o 
   3   7 -16     5957.88     5886.74    301.44 o 
   5   7 -16     4863.87     4835.70    228.59 o 
   7   7 -16     6947.21     6659.28    355.55 o 
   9   7 -16     3696.37     3679.55    199.95 o 
  11   7 -16     2728.92     2778.83    224.18 o 
  13   7 -16     2783.54     2715.85    228.29 o 
  15   7 -16      893.07      662.03    165.03 o 
  -6   8 -16      788.42      420.62    258.32 o 
  -4   8 -16      719.05      832.62    291.23 o 
  -2   8 -16      732.52      612.94    174.64 o 
   0   8 -16     1551.54     1523.64    234.37 o 
   2   8 -16      941.28      843.53    169.42 o 
   4   8 -16      580.76      511.01    261.04 o 
   6   8 -16     2108.48     2380.89    200.94 o 
   8   8 -16     1528.16     1584.55    179.10 o 
  10   8 -16     1623.39     1578.84    197.89 o 
  12   8 -16     2360.22     2327.97    233.10 o 
  14   8 -16     1672.27     1753.97    216.56 o 
  -5   9 -16      280.88      -43.81    217.46 o 
  -3   9 -16      844.31      742.99    226.20 o 
  -1   9 -16      540.26      301.21    147.75 o 
   1   9 -16      299.08      142.81    136.45 o 
   3   9 -16      235.97       89.15    133.21 o 
   5   9 -16      960.61     1269.57    339.58 o 
   7   9 -16     1312.00     1189.78    195.90 o 
   9   9 -16     1822.35     1518.00    206.94 o 
  11   9 -16     1227.21      935.89    177.98 o 
  13   9 -16     1137.80     1246.97    200.54 o 
  -2  10 -16     1120.09     1268.34    269.78 o 
   0  10 -16     1799.48     1951.76    260.18 o 
   2  10 -16     2741.66     2553.84    304.06 o 
   4  10 -16     2453.84     2649.81    264.75 o 
   6  10 -16     1382.46     1729.70    318.25 o 
   8  10 -16      967.06      848.52    179.75 o 
  10  10 -16      978.91     1104.82    240.05 o 
   1  11 -16     1379.67     1399.64    233.21 o 
   3  11 -16     1439.18     1415.93    219.28 o 
   5  11 -16     1407.47     1274.58    299.63 o 
   7  11 -16      301.55      243.79    204.07 o 
  -9   1 -15      510.63      148.68    184.32 o 
  -7   1 -15     1442.10     1300.04    191.61 o 
  -5   1 -15     2506.25     2221.52    225.43 o 
  -3   1 -15     2693.88     2489.60    222.61 o 
  -1   1 -15     7566.85     7408.74    334.34 o 
   1   1 -15     9328.86     9253.73    374.06 o 
   3   1 -15    10488.76    10138.51    386.75 o 
   5   1 -15    18199.28    18789.60    543.63 o 
   7   1 -15    20324.13    19944.88    565.82 o 
   9   1 -15    19268.54    18701.84    543.11 o 
  11   1 -15    10418.44     9671.69    269.53 o 
  13   1 -15    11937.63    12075.79    326.38 o 
  15   1 -15     7165.62     7212.77    266.87 o 
  17   1 -15     3199.24     3305.02    254.60 o 
  19   1 -15     1021.72     1177.20    281.13 o 
 -10   2 -15     7446.30     6789.65    549.78 o 
  -8   2 -15    10150.83     9179.23    614.25 o 
  -6   2 -15    10586.90    10402.04    420.88 o 
  -4   2 -15    13413.91    12407.02    456.74 o 
  -2   2 -15    14973.16    14928.47    959.62 o 
   0   2 -15    16316.88    16145.03    516.38 o 
   2   2 -15    10551.37    10583.68    266.70 o 
   4   2 -15     8554.14     8224.08    276.33 o 
   6   2 -15     3719.20     3232.22    145.72 o 
   8   2 -15     1757.23     1568.87    126.91 o 
  10   2 -15      211.71       82.29     80.28 o 
  12   2 -15     1759.28     1712.11    142.47 o 
  14   2 -15     1563.46     1609.58    155.73 o 
  16   2 -15     1254.86     1346.60    155.60 o 
  18   2 -15     1653.41     1725.43    227.86 o 
  -9   3 -15      528.37      680.76    249.01 o 
  -7   3 -15      564.34      747.72    237.89 o 
  -5   3 -15     1649.54     1632.55    308.03 o 
  -3   3 -15     3295.18     3083.52    225.69 o 
  -1   3 -15     4541.24     4322.68    257.50 o 
   1   3 -15     5663.12     5517.91    201.35 o 
   3   3 -15     8177.86     8028.33    239.42 o 
   5   3 -15     7732.82     7415.32    231.19 o 
   7   3 -15     7687.89     7363.32    233.06 o 
   9   3 -15     5034.40     5157.52    198.11 o 
  11   3 -15     2635.82     2639.06    151.72 o 
  13   3 -15     3259.21     3154.78    174.07 o 
  15   3 -15     4229.01     4278.70    230.24 o 
  17   3 -15     1675.53     1809.33    259.91 o 
  -8   4 -15      534.57       98.74    218.14 o 
  -6   4 -15     2009.64     2123.09    355.25 o 
  -4   4 -15      638.83      341.40    180.23 o 
  -2   4 -15     1492.57     1220.91    171.39 o 
   0   4 -15     3879.03     3942.37    197.57 o 
   2   4 -15     2573.55     2587.08    151.04 o 
   4   4 -15     6403.64     6850.38    231.60 o 
   6   4 -15     3583.63     3424.28    199.37 o 
   8   4 -15     3515.33     3376.82    168.98 o 
  10   4 -15     1632.47     1551.66    138.51 o 
  12   4 -15     1153.77     1329.82    211.84 o 
  14   4 -15     1723.51     1732.70    210.33 o 
  16   4 -15      706.11      685.21    163.52 o 
  18   4 -15      311.65       65.71    134.12 o 
  -9   5 -15      844.30      649.21    294.64 o 
  -7   5 -15     1550.73     1443.23    329.60 o 
  -5   5 -15     1542.79     1566.95    324.83 o 
  -3   5 -15     3026.53     3051.27    392.93 o 
  -1   5 -15     4346.63     4541.55    290.86 o 
   1   5 -15    11470.89    11900.08    332.83 o 
   3   5 -15    13372.16    13386.25    361.71 o 
   5   5 -15    10889.05    10905.29    313.29 o 
   7   5 -15    10207.49     9991.60    321.03 o 
   9   5 -15     6635.99     6528.20    281.76 o 
  11   5 -15     7352.08     7283.99    258.03 o 
  13   5 -15     9116.17     9136.14    299.94 o 
  15   5 -15     2720.40     2919.67    233.29 o 
  17   5 -15     1934.21     2078.17    567.15 o 
  -8   6 -15     3072.76     3372.24    478.51 o 
  -6   6 -15     5546.29     5230.65    499.84 o 
  -4   6 -15     7087.15     7182.35    546.38 o 
  -2   6 -15     6542.51     6579.76    524.47 o 
   0   6 -15     5831.51     5787.64    291.92 o 
   2   6 -15     7723.97     7699.92    269.20 o 
   4   6 -15     3629.80     3617.83    187.59 o 
   6   6 -15      878.92      678.46    116.41 o 
   8   6 -15     1546.56     1419.21    140.39 o 
  10   6 -15      827.09      861.67    124.62 o 
  12   6 -15      252.98      221.90    104.87 o 
  14   6 -15      326.51      295.98    159.69 o 
  16   6 -15      991.22     1274.77    190.93 o 
  -7   7 -15      854.29      896.18    299.63 o 
  -5   7 -15     2202.94     2049.54    382.49 o 
  -3   7 -15     4952.02     5079.66    306.94 o 
  -1   7 -15     4378.17     4624.60    463.30 o 
   1   7 -15     1264.15      996.36    166.84 o 
   3   7 -15      846.76      844.58    203.35 o 
   5   7 -15     1634.89     1739.03    161.69 o 
   7   7 -15     1355.03     1387.87    211.18 o 
   9   7 -15      927.86      724.15    138.90 o 
  11   7 -15     2224.49     2387.96    222.75 o 
  13   7 -15     1468.55     1479.39    201.89 o 
  15   7 -15      852.81      710.06    159.26 o 
  -6   8 -15      900.51     1166.30    345.49 o 
  -4   8 -15     1397.89     1110.91    323.01 o 
  -2   8 -15     2190.75     2258.48    257.53 o 
   0   8 -15     3672.44     3430.14    268.08 o 
   2   8 -15     1978.89     2066.78    577.02 o 
   4   8 -15     2570.60     2769.59    201.06 o 
   6   8 -15     5049.66     5097.26    237.28 o 
   8   8 -15     4985.84     4752.97    281.29 o 
  10   8 -15     3592.23     3539.45    243.85 o 
  12   8 -15     1887.57     2295.31    255.71 o 
  14   8 -15     1430.62     1630.24    209.16 o 
  -5   9 -15      351.93      335.27    249.92 o 
  -3   9 -15     1516.49     1560.12    241.46 o 
  -1   9 -15     1896.58     2103.54    249.56 o 
   1   9 -15     1396.98     1607.64    223.73 o 
   3   9 -15     3763.68     3431.08    248.59 o 
   5   9 -15     2240.80     2359.19    407.12 o 
   7   9 -15     2498.37     2579.28    201.82 o 
   9   9 -15     2886.07     3051.42    264.39 o 
  11   9 -15     3185.31     3523.70    553.07 o 
  13   9 -15     1564.93     1203.37    186.33 o 
  -4  10 -15      729.06      592.55    245.04 o 
  -2  10 -15      614.53      418.18    165.43 o 
   0  10 -15     1476.18     1529.10    316.54 o 
   2  10 -15     2176.43     2284.44    306.90 o 
   4  10 -15     2365.85     2218.89    308.60 o 
   6  10 -15      603.97       96.47    181.82 o 
   8  10 -15     1453.07     1239.00    217.35 o 
  10  10 -15     1664.94     1504.02    357.86 o 
  12  10 -15      853.04      980.67    227.11 o 
  -1  11 -15     1312.84     1355.67    245.14 o 
   1  11 -15     1563.89     1456.80    227.21 o 
   3  11 -15     1830.72     1684.94    233.43 o 
   5  11 -15      480.70      153.68    192.95 o 
   7  11 -15      341.72      224.95    192.72 o 
   9  11 -15       74.31      -49.94    148.45 o 
  -8   0 -14     9426.05     9216.68    573.84 o 
  -6   0 -14    11362.61    10923.91    602.45 o 
  -4   0 -14    24275.39    23416.82    921.60 o 
  -2   0 -14    45499.79    45643.05   1428.48 o 
   0   0 -14    46022.08    44499.68   1411.91 o 
   2   0 -14    18719.75    19168.83    770.19 o 
   4   0 -14    30621.85    31209.11   1052.58 o 
   6   0 -14    22257.41    22590.78    832.62 o 
   8   0 -14    14129.90    13712.58    341.20 o 
  10   0 -14    12926.77    12576.65    349.39 o 
  12   0 -14     4239.14     4231.63    212.67 o 
  14   0 -14     2274.31     2166.87    204.98 o 
  16   0 -14     1079.43     1291.69    185.67 o 
  18   0 -14      394.16      284.78    143.25 o 
  -9   1 -14     1328.34      659.19    250.83 o 
  -7   1 -14     1824.38     1708.83    209.37 o 
  -5   1 -14      649.78      514.14    130.80 o 
  -3   1 -14      538.49      269.30    108.67 o 
  -1   1 -14      658.16      606.42    125.75 o 
   1   1 -14      341.67      280.67    107.45 o 
   3   1 -14      660.24      536.51     65.00 o 
   5   1 -14      781.92      699.81     72.77 o 
   7   1 -14     5260.71     4983.39    169.07 o 
   9   1 -14     8273.37     8454.67    239.80 o 
  11   1 -14     6716.03     6688.37    181.64 o 
  13   1 -14     4663.73     4338.93    159.88 o 
  15   1 -14     4616.09     4778.49    181.67 o 
  17   1 -14     3445.83     3622.01    213.34 o 
  19   1 -14     2648.09     2562.89    319.76 o 
  -8   2 -14      826.18      492.13    226.31 o 
  -6   2 -14     1434.71     1232.34    180.34 o 
  -4   2 -14      821.94      569.72    133.13 o 
  -2   2 -14      905.83      780.63    163.44 o 
   0   2 -14     1178.39     1207.16    443.21 o 
   2   2 -14     1150.45     1185.97    102.61 o 
   4   2 -14      738.90      726.43     82.14 o 
   6   2 -14     1295.11     1229.82    178.44 o 
   8   2 -14     2122.92     2203.83    128.10 o 
  10   2 -14     1628.25     1578.22    127.49 o 
  12   2 -14       16.28       -1.68     66.59 o 
  14   2 -14      284.01      266.07     94.01 o 
  16   2 -14      401.98      429.11    134.27 o 
  18   2 -14      544.07      313.64    119.39 o 
  -9   3 -14     2104.27     1647.76    360.01 o 
  -7   3 -14      272.95      193.40    189.77 o 
  -5   3 -14      615.21      442.22    127.82 o 
  -3   3 -14     1154.84      968.36    160.23 o 
  -1   3 -14     1615.20     1433.63    176.71 o 
   1   3 -14     1611.05     1569.40    127.07 o 
   3   3 -14     5694.75     5602.81    190.93 o 
   5   3 -14     5442.19     5398.46    190.49 o 
   7   3 -14     7414.97     7157.62    223.29 o 
   9   3 -14     5746.28     5885.46    206.08 o 
  11   3 -14     7429.60     6678.68    228.94 o 
  13   3 -14     7791.42     7880.09    337.27 o 
  15   3 -14     7181.55     6997.56    263.86 o 
  17   3 -14     5228.00     5243.46    295.29 o 
  19   3 -14     2439.67     2464.96    261.82 o 
  -8   4 -14     7752.57     7924.17    582.24 o 
  -6   4 -14     9498.70     9580.10    609.03 o 
  -4   4 -14     8606.54     8381.79    546.60 o 
  -2   4 -14    18895.87    19447.97    570.73 o 
   0   4 -14    29259.17    30768.54    947.27 o 
   2   4 -14    24946.09    25233.16    496.38 o 
   4   4 -14    18023.36    18475.42    403.67 o 
   6   4 -14    16331.75    15461.42    360.74 o 
   8   4 -14    21166.81    21178.34    442.80 o 
  10   4 -14     6426.43     6096.15    219.26 o 
  12   4 -14     3800.75     3826.81    184.76 o 
  14   4 -14     1576.89     1604.38    161.24 o 
  16   4 -14      185.63      108.52    118.15 o 
  18   4 -14      101.73      -42.82    126.08 o 
  -9   5 -14     1032.81     1040.77    300.31 o 
  -7   5 -14     1900.51     1543.79    328.01 o 
  -5   5 -14     1286.49     1579.66    306.22 o 
  -3   5 -14     1724.07     1727.66    303.49 o 
  -1   5 -14     4723.56     4307.27    237.99 o 
   1   5 -14     8136.86     8154.79    264.72 o 
   3   5 -14     2887.37     2736.83    155.17 o 
   5   5 -14     4841.06     4728.20    195.98 o 
   7   5 -14     4190.09     3877.59    210.47 o 
   9   5 -14     3936.42     3836.94    179.80 o 
  11   5 -14     2348.48     2342.25    152.01 o 
  13   5 -14     2393.04     2466.16    174.70 o 
  15   5 -14     1094.18     1006.94    171.87 o 
  17   5 -14     1154.07     1139.10    190.06 o 
  -8   6 -14     1352.00      922.96    302.13 o 
  -6   6 -14     2054.72     2485.37    395.65 o 
  -4   6 -14     4184.11     3368.15    381.81 o 
  -2   6 -14     1286.43     1271.46    175.01 o 
   0   6 -14      623.55      488.01    101.57 o 
   2   6 -14     2433.84     2201.42    163.81 o 
   4   6 -14     3493.72     3263.33    175.06 o 
   6   6 -14     3489.97     3097.34    181.75 o 
   8   6 -14     4486.39     4302.12    257.86 o 
  10   6 -14     2136.08     2269.35    170.88 o 
  12   6 -14     2188.53     2331.86    216.99 o 
  14   6 -14     1750.54     1723.54    206.19 o 
  16   6 -14     1217.70     1110.93    191.12 o 
  -7   7 -14     1096.52      977.44    295.32 o 
  -5   7 -14     1297.62     1472.52    346.85 o 
  -3   7 -14      179.08       59.42    113.19 o 
  -1   7 -14      367.49      164.91    108.68 o 
   1   7 -14     1197.38     1116.33    165.12 o 
   3   7 -14      650.80      375.65     98.91 o 
   5   7 -14     2057.70     1980.09    164.01 o 
   7   7 -14     1512.80     1413.07    142.50 o 
   9   7 -14     2056.23     2234.90    173.59 o 
  11   7 -14     5036.25     4978.98    478.51 o 
  13   7 -14     3557.44     3402.07    234.10 o 
  15   7 -14     2797.25     2713.74    249.65 o 
  -6   8 -14     2934.12     3232.18    463.07 o 
  -4   8 -14     3201.53     3664.66    318.92 o 
  -2   8 -14     6599.80     6227.08    334.89 o 
   0   8 -14     4100.56     3837.66    542.97 o 
   2   8 -14     4187.79     4166.19    254.61 o 
   4   8 -14     5834.69     5556.30    241.49 o 
   6   8 -14     5683.66     5474.01    235.34 o 
   8   8 -14     2833.36     2753.13    178.02 o 
  10   8 -14     3718.04     3505.74    453.20 o 
  12   8 -14     1694.12     1684.26    203.49 o 
  14   8 -14      784.46      693.18    163.08 o 
  -5   9 -14     3543.76     3268.96    465.34 o 
  -3   9 -14     3065.69     3769.36    306.16 o 
  -1   9 -14     2934.69     3109.89    291.11 o 
   1   9 -14     2964.55     2737.51    259.04 o 
   3   9 -14     3165.01     3524.62    366.26 o 
   5   9 -14     5498.17     5584.95    250.63 o 
   7   9 -14     2186.54     2523.35    238.12 o 
   9   9 -14      893.68      882.11    166.05 o 
  11   9 -14     1910.57     2081.89    227.73 o 
  13   9 -14     1264.04      920.99    171.71 o 
  -4  10 -14      616.07      494.36    184.69 o 
  -2  10 -14     1270.79     1245.09    220.10 o 
   0  10 -14     1302.83      951.74    285.22 o 
   2  10 -14      924.20      560.60    158.81 o 
   4  10 -14     1345.22     1266.02    199.57 o 
   6  10 -14     1666.38     1486.59    277.39 o 
   8  10 -14     1416.13     1559.76    211.16 o 
  10  10 -14     2147.89     2539.93    435.49 o 
  12  10 -14     1047.06      978.03    186.55 o 
  -3  11 -14      330.97      164.20    158.88 o 
  -1  11 -14       98.00     -157.02    130.17 o 
   1  11 -14      102.53       61.92    125.91 o 
   3  11 -14       47.43      101.72    136.25 o 
   5  11 -14      525.41      365.69    200.44 o 
   7  11 -14      552.33      744.77    241.98 o 
   9  11 -14      857.37      815.55    183.19 o 
   2  12 -14      637.19      350.93    227.45 o 
   4  12 -14     1183.36     1234.85    299.63 o 
   6  12 -14     1246.27     1091.85    278.30 o 
  -9   1 -13     2926.35     2252.70    354.34 o 
  -7   1 -13     6140.98     5602.76    382.83 o 
  -5   1 -13     7039.84     6257.82    302.43 o 
  -3   1 -13     7122.47     6717.74    304.48 o 
  -1   1 -13    14426.66    13516.97    435.10 o 
   1   1 -13     3650.94     3757.19    218.92 o 
   3   1 -13     2699.27     2610.62    108.03 o 
   5   1 -13     1423.27     1121.83    186.93 o 
   7   1 -13     1463.40     1505.94     75.67 o 
   9   1 -13     1475.33     1215.47     86.65 o 
  11   1 -13     1986.74     1815.98    104.97 o 
  13   1 -13     1486.18     1339.71    111.50 o 
  15   1 -13     5386.71     5267.08    190.65 o 
  17   1 -13     1738.04     1791.32    175.61 o 
  19   1 -13     2260.78     2152.96    223.93 o 
  -8   2 -13     2640.97     2388.44    349.35 o 
  -6   2 -13     4210.82     4074.71    248.40 o 
  -4   2 -13     9552.37     8979.36    357.78 o 
  -2   2 -13    23687.63    24392.72    826.49 o 
   0   2 -13    28308.97    28150.55    699.64 o 
   2   2 -13    36971.96    37032.80    611.39 o 
   4   2 -13    20091.57    19461.03    377.57 o 
   6   2 -13    49766.85    48436.37    757.64 o 
   8   2 -13    34479.96    34865.66    485.08 o 
  10   2 -13    22453.78    22883.32    370.86 o 
  12   2 -13    15114.45    15108.35    347.07 o 
  14   2 -13     8601.95     8419.93    231.94 o 
  16   2 -13     6166.27     6068.75    233.84 o 
  18   2 -13     2554.27     2327.22    192.67 o 
  -9   3 -13     2063.33     1625.06    327.10 o 
  -7   3 -13     3754.70     3482.56    363.65 o 
  -5   3 -13     4808.59     4401.25    251.04 o 
  -3   3 -13     4357.37     4174.75    241.09 o 
  -1   3 -13     2463.10     2077.50    270.69 o 
   1   3 -13     6387.00     5989.11    198.85 o 
   3   3 -13     8072.50     8029.74    226.20 o 
   5   3 -13     1052.04     1005.81    112.73 o 
   7   3 -13     2109.80     2023.74    125.96 o 
   9   3 -13     2463.75     2353.43    132.88 o 
  11   3 -13     1006.20      868.28    108.07 o 
  13   3 -13     1774.97     1769.90    149.92 o 
  15   3 -13     1518.41     1422.10    156.39 o 
  17   3 -13     1726.41     1563.47    180.96 o 
  19   3 -13      841.77      723.45    190.58 o 
  -8   4 -13     1352.48     1135.66    291.69 o 
  -6   4 -13      608.13      274.44    180.69 o 
  -4   4 -13      861.20      391.34    176.60 o 
  -2   4 -13      402.00      283.67     77.88 o 
   0   4 -13     4019.84     3925.21    173.39 o 
   2   4 -13     5380.39     5128.57    193.40 o 
   4   4 -13     1494.78     1541.01    125.15 o 
   6   4 -13     3463.00     3334.44    158.47 o 
   8   4 -13     1805.29     1845.94    129.20 o 
  10   4 -13     1452.83     1541.11    133.74 o 
  12   4 -13      511.16      549.19    100.65 o 
  14   4 -13      699.14      549.03    111.63 o 
  16   4 -13      528.92      519.73    142.90 o 
  18   4 -13      312.58       76.94    141.59 o 
  -7   5 -13     8749.26     8820.12    603.13 o 
  -5   5 -13     5436.58     5373.20    446.27 o 
  -3   5 -13     1052.26      952.24    240.61 o 
  -1   5 -13     5649.92     5066.69    205.48 o 
   1   5 -13     9971.42    10017.93    317.87 o 
   3   5 -13     3655.53     3489.66    165.60 o 
   5   5 -13     2035.87     1799.03    141.76 o 
   7   5 -13      656.64      538.16     94.02 o 
   9   5 -13      804.53      773.42    109.56 o 
  11   5 -13     1941.15     1927.15    153.79 o 
  13   5 -13     1886.73     1612.93    153.73 o 
  15   5 -13      667.33      470.93    140.20 o 
  17   5 -13     1833.78     1695.07    537.18 o 
  -8   6 -13     2057.56     1922.65    381.81 o 
  -6   6 -13     1770.16     1640.95    331.87 o 
  -4   6 -13     2275.43     2637.23    369.55 o 
  -2   6 -13     3921.28     3867.99    241.54 o 
   0   6 -13    10921.44    11378.89    506.02 o 
   2   6 -13    12302.85    11712.37    342.55 o 
   4   6 -13    16398.87    16005.39    385.93 o 
   6   6 -13    17494.01    16822.31    442.08 o 
   8   6 -13    17191.71    17249.01    529.71 o 
  10   6 -13     7297.10     7244.02    248.22 o 
  12   6 -13     7453.74     7093.27    304.69 o 
  14   6 -13     4974.46     4882.42    267.99 o 
  16   6 -13     1764.90     1638.24    208.61 o 
  -7   7 -13     1892.98     1658.20    368.41 o 
  -5   7 -13     3730.89     3412.19    390.66 o 
  -3   7 -13     3754.44     3717.85    253.92 o 
  -1   7 -13     1964.88     2111.54    219.31 o 
   1   7 -13     4067.30     3678.61    232.46 o 
   3   7 -13     3360.85     3309.40    179.84 o 
   5   7 -13     4378.34     4220.90    194.61 o 
   7   7 -13     4349.92     4143.75    190.16 o 
   9   7 -13     4168.41     4084.77    190.11 o 
  11   7 -13     2890.08     2843.81    203.75 o 
  13   7 -13     1983.46     1974.36    205.52 o 
  15   7 -13     2189.08     2132.12    233.65 o 
  -6   8 -13     3279.35     3026.53    449.22 o 
  -4   8 -13     4644.58     4680.86    305.67 o 
  -2   8 -13     1822.69     1783.24    364.89 o 
   0   8 -13     1397.29     1001.29    170.36 o 
   2   8 -13     2423.58     2319.58    284.65 o 
   4   8 -13     2172.02     2373.48    180.20 o 
   6   8 -13     2125.91     1886.53    161.38 o 
   8   8 -13     1870.32     1977.40    203.67 o 
  10   8 -13      969.34      760.28    222.80 o 
  12   8 -13      526.98      473.36    203.84 o 
  14   8 -13      916.29      953.22    174.01 o 
  -5   9 -13     1908.65     1895.64    251.07 o 
  -3   9 -13     2581.80     2601.06    275.46 o 
  -1   9 -13     2976.86     2828.93    328.69 o 
   1   9 -13     1903.07     1836.35    214.21 o 
   3   9 -13     1605.59     1533.02    245.15 o 
   5   9 -13     2273.14     1874.89    172.97 o 
   7   9 -13      880.90      514.53    166.61 o 
   9   9 -13      608.56      530.85    142.52 o 
  11   9 -13      570.25      439.36    138.43 o 
  13   9 -13     1675.40     1613.62    205.48 o 
  -4  10 -13      850.10     1134.22    216.96 o 
  -2  10 -13     1318.09     1416.17    222.89 o 
   0  10 -13     2321.14     2211.83    251.59 o 
   2  10 -13     1712.03     1979.49    229.93 o 
   4  10 -13     2798.81     2854.83    244.05 o 
   6  10 -13     2889.73     2477.65    330.73 o 
   8  10 -13     1806.16     1924.57    224.17 o 
  10  10 -13     1116.66     1078.11    234.71 o 
  12  10 -13     1564.98     1301.20    270.24 o 
  -3  11 -13     1143.70     1023.63    217.80 o 
  -1  11 -13     2426.54     2433.83    283.46 o 
   1  11 -13     3663.56     3974.59    303.61 o 
   3  11 -13     4172.31     4073.20    398.38 o 
   5  11 -13     3216.24     3495.72    358.88 o 
   7  11 -13     2882.67     3567.91    397.01 o 
   9  11 -13     2639.72     3135.51    262.03 o 
  11  11 -13     2431.09     2700.26    260.62 o 
   0  12 -13      482.04      524.79    188.99 o 
   2  12 -13      545.54      388.39    239.03 o 
   4  12 -13      728.54      506.20    245.38 o 
   6  12 -13      541.73      458.08    219.28 o 
  -8   0 -12     4372.30     3586.75    342.54 o 
  -6   0 -12      723.21      526.17    177.28 o 
  -4   0 -12      188.24      178.19    125.98 o 
  -2   0 -12     2681.30     2543.48    255.60 o 
   0   0 -12     8070.73     8108.49    446.05 o 
   2   0 -12    10659.51    10308.53    491.22 o 
   4   0 -12    10312.53    10060.12    227.82 o 
   6   0 -12    19485.83    19677.32    408.71 o 
   8   0 -12    29606.81    29943.79    594.53 o 
  10   0 -12    31926.61    32409.89   1081.06 o 
  12   0 -12    11391.37    10478.17    338.22 o 
  14   0 -12    14849.51    14519.10    437.88 o 
  16   0 -12    10480.04    10475.38    388.17 o 
  18   0 -12     6222.20     5798.95    723.32 o 
  -9   1 -12     3350.96     3040.35    233.64 o 
  -7   1 -12     8444.39     7927.42    340.94 o 
  -5   1 -12    11922.24    11624.19    402.37 o 
  -3   1 -12    17351.12    17004.97    494.07 o 
  -1   1 -12    10053.67    10138.76    352.79 o 
   1   1 -12    32247.15    32808.43    742.60 o 
   3   1 -12    27600.05    27995.63    464.79 o 
   5   1 -12     7596.15     7338.71    136.83 o 
   7   1 -12     9875.53     9834.99    226.17 o 
   9   1 -12     1700.11     1587.90     89.31 o 
  11   1 -12     1654.21     1309.91    114.83 o 
  13   1 -12      173.98      115.76     65.08 o 
  15   1 -12       48.25      -42.46     66.76 o 
  17   1 -12      487.01      490.58    100.95 o 
  19   1 -12      425.24      396.23    127.34 o 
  -8   2 -12      712.38      434.70    204.52 o 
  -6   2 -12     1094.32      961.16    153.73 o 
  -4   2 -12     1001.67      922.97    143.01 o 
  -2   2 -12      372.25      387.77     99.63 o 
   0   2 -12      830.78      620.88    131.84 o 
   2   2 -12     4508.18     4558.68    154.04 o 
   4   2 -12     2178.93     2097.63    105.86 o 
   6   2 -12      136.87      119.51     37.32 o 
   8   2 -12      261.59      146.66     60.32 o 
  10   2 -12      860.16      807.63     96.18 o 
  12   2 -12      150.67      210.17     78.70 o 
  14   2 -12     2842.30     2822.04    137.28 o 
  16   2 -12        0.58        5.13     73.67 o 
  18   2 -12      124.05       83.70     95.61 o 
  -9   3 -12     5522.55     5360.94    458.08 o 
  -7   3 -12    10640.22     9416.67    579.06 o 
  -5   3 -12     7835.44     6996.29    316.09 o 
  -3   3 -12    22044.83    21782.61    932.72 o 
  -1   3 -12    27366.01    26689.75    599.21 o 
   1   3 -12    23530.71    24084.61    447.93 o 
   3   3 -12     9811.72     9521.45    259.08 o 
   5   3 -12    12932.47    12591.36    289.92 o 
   7   3 -12    20054.03    19956.34    396.57 o 
   9   3 -12     8258.26     7784.63    294.09 o 
  11   3 -12     1496.18     1251.07    120.37 o 
  13   3 -12     1727.78     1581.11    144.83 o 
  15   3 -12      742.11      760.29    126.12 o 
  17   3 -12      227.64      250.52    223.02 o 
  19   3 -12       64.57      -25.92     99.70 o 
  -8   4 -12     1516.66     1286.84    297.14 o 
  -6   4 -12      432.43      276.48    172.29 o 
  -4   4 -12      390.63      176.88     91.88 o 
  -2   4 -12     2354.01     2131.79    143.46 o 
   0   4 -12     4299.94     4260.84    171.40 o 
   2   4 -12    11817.11    11584.45    288.85 o 
   4   4 -12    16637.17    16439.62    354.99 o 
   6   4 -12    20017.02    19964.66    404.03 o 
   8   4 -12    17755.90    17627.19    378.75 o 
  10   4 -12    14139.70    14045.67    337.17 o 
  12   4 -12    15061.84    14764.06    361.55 o 
  14   4 -12     7944.22     8284.22    277.14 o 
  16   4 -12     8757.65     9396.55    381.06 o 
  18   4 -12     3776.53     4100.24    274.25 o 
  -7   5 -12     1853.81     1885.19    339.81 o 
  -5   5 -12     6062.68     5495.10    441.05 o 
  -3   5 -12     6019.81     5616.16    273.44 o 
  -1   5 -12     8445.90     8021.11    251.37 o 
   1   5 -12     4038.76     3737.34    174.45 o 
   3   5 -12     7831.08     7974.09    241.66 o 
   5   5 -12     4593.77     4354.09    177.55 o 
   7   5 -12     5998.42     5776.57    204.08 o 
   9   5 -12     6828.86     6811.67    227.05 o 
  11   5 -12     3223.01     3144.18    209.61 o 
  13   5 -12      917.06      730.12    139.30 o 
  15   5 -12     1293.64     1232.18    182.17 o 
  17   5 -12     1281.74     1183.58    194.66 o 
  -8   6 -12     1580.72     1146.78    309.39 o 
  -6   6 -12     4242.07     4193.05    415.63 o 
  -4   6 -12     2656.80     2525.61    342.99 o 
  -2   6 -12     7269.85     6959.41    311.73 o 
   0   6 -12     7087.98     7011.00    238.37 o 
   2   6 -12     2421.38     2361.69    147.00 o 
   4   6 -12     1471.96     1535.33    217.88 o 
   6   6 -12     2224.08     2173.51    154.81 o 
   8   6 -12     2557.18     2505.71    147.99 o 
  10   6 -12     1239.96     1120.50    122.87 o 
  12   6 -12      994.29      840.78    149.41 o 
  14   6 -12      230.67      309.13    124.48 o 
  16   6 -12     1059.16     1087.07    217.01 o 
  -7   7 -12     5799.04     6172.45    523.68 o 
  -5   7 -12     9189.80     8457.16    582.02 o 
  -3   7 -12     8736.19     8850.10    377.63 o 
  -1   7 -12    10037.56     9745.74    379.25 o 
   1   7 -12     9041.45     9016.58    283.51 o 
   3   7 -12    15615.44    15904.26    466.32 o 
   5   7 -12     8110.50     7899.79    259.85 o 
   7   7 -12     6804.59     6374.08    231.71 o 
   9   7 -12     3082.90     2818.67    158.44 o 
  11   7 -12     1568.61     1531.46    178.64 o 
  13   7 -12     1188.87     1157.99    206.91 o 
  15   7 -12      123.40      130.86    120.12 o 
  17   7 -12      248.11      220.59    145.42 o 
  -6   8 -12     1155.16      907.75    290.10 o 
  -4   8 -12     1038.70     1005.53    184.48 o 
  -2   8 -12     1049.36      815.20    269.67 o 
   0   8 -12      973.97      808.18    274.21 o 
   2   8 -12     3254.79     2728.70    201.48 o 
   4   8 -12     5855.55     5461.06    226.48 o 
   6   8 -12     3131.08     3006.65    170.03 o 
   8   8 -12     2365.26     2393.73    281.93 o 
  10   8 -12     2032.55     2393.79    295.09 o 
  12   8 -12     4390.05     3795.80    241.77 o 
  14   8 -12     4990.59     5031.98    288.17 o 
  16   8 -12     1192.61     1437.69    210.03 o 
  -5   9 -12      378.57      368.82    157.88 o 
  -3   9 -12      229.76      272.06    138.74 o 
  -1   9 -12      895.33     1038.52    183.54 o 
   1   9 -12     1598.88     1519.06    219.62 o 
   3   9 -12     1724.98     1698.51    200.33 o 
   5   9 -12     2635.13     2453.80    170.38 o 
   7   9 -12     4055.63     3988.29    242.71 o 
   9   9 -12     4170.94     4001.50    244.65 o 
  11   9 -12     3042.69     3091.26    228.69 o 
  13   9 -12     1812.94     1969.95    224.04 o 
  -6  10 -12     2742.37     1892.69    369.78 o 
  -4  10 -12     4001.33     4331.98    308.29 o 
  -2  10 -12     2425.35     2271.35    261.34 o 
   0  10 -12     2181.95     2910.57    383.74 o 
   2  10 -12     5211.79     5473.17    691.54 o 
   4  10 -12     5301.39     5151.15    287.50 o 
   6  10 -12     1786.64     1611.72    228.92 o 
   8  10 -12      832.25      621.74    259.57 o 
  10  10 -12      441.40      241.60    135.54 o 
  12  10 -12     1039.03      911.89    169.08 o 
  -5  11 -12      907.03      615.16    248.33 o 
  -3  11 -12     1525.21     1853.42    351.62 o 
  -1  11 -12     2523.08     2472.94    620.15 o 
   1  11 -12     2637.81     3116.46    288.73 o 
   3  11 -12     3639.27     3506.39    362.74 o 
   5  11 -12     3219.08     3376.10    344.81 o 
   7  11 -12      621.35      652.84    211.79 o 
   9  11 -12      326.54      296.35    134.86 o 
  11  11 -12      482.03      292.16    170.47 o 
  -2  12 -12     1300.16      958.37    317.34 o 
   0  12 -12     1656.71     1990.69    259.94 o 
   2  12 -12     1657.04     1747.64    329.82 o 
   4  12 -12     1144.24     1035.10    269.67 o 
   6  12 -12     1408.41     1495.90    293.73 o 
   8  12 -12      911.26      826.04    244.47 o 
  -9   1 -11     2968.67     2737.66    226.13 o 
  -7   1 -11     3717.98     3632.01    229.39 o 
  -5   1 -11     6249.20     5829.96    269.08 o 
  -3   1 -11    16205.22    15022.39    443.61 o 
  -1   1 -11    30835.06    30140.64    704.38 o 
   1   1 -11    33765.60    33627.69    531.18 o 
   3   1 -11    43291.43    43722.50    656.69 o 
   5   1 -11    25540.90    25883.73    348.57 o 
   7   1 -11    37494.86    37259.53    618.39 o 
   9   1 -11    20291.88    19523.23    317.67 o 
  11   1 -11     9357.81     9190.44    215.50 o 
  13   1 -11     8693.54     8052.57    216.03 o 
  15   1 -11     2014.43     1878.41    133.55 o 
  17   1 -11     1001.36     1200.91    125.62 o 
  19   1 -11      125.95      262.45    117.03 o 
  -8   2 -11    14627.18    14082.45    465.68 o 
  -6   2 -11    18320.64    17078.33    643.99 o 
  -4   2 -11     5876.33     5035.49    248.62 o 
  -2   2 -11    11791.47    12039.04    382.52 o 
   0   2 -11    12382.63    11885.08    271.66 o 
   2   2 -11    11036.85    10482.76    282.20 o 
   4   2 -11     1725.94     1627.53     95.35 o 
   6   2 -11      582.00      533.19     72.03 o 
   8   2 -11     3368.12     3435.70    238.12 o 
  10   2 -11     6173.77     6032.13    198.54 o 
  12   2 -11     8175.14     7519.73    236.66 o 
  14   2 -11     4275.73     4194.28    295.05 o 
  16   2 -11     5756.28     5769.72    206.58 o 
  18   2 -11     4669.30     3981.51    216.21 o 
  -9   3 -11      966.54      850.55    245.84 o 
  -7   3 -11      791.03      939.31    235.39 o 
  -5   3 -11     8475.46     8155.39    319.09 o 
  -3   3 -11    12199.47    12289.12    391.37 o 
  -1   3 -11    10601.96    10540.28    264.47 o 
   1   3 -11    18240.57    17609.45    562.12 o 
   3   3 -11    13303.99    12857.45    297.91 o 
   5   3 -11    23684.09    24277.90    443.00 o 
   7   3 -11    13584.57    13229.43    296.37 o 
   9   3 -11     7300.58     7292.20    215.88 o 
  11   3 -11    10257.03    10070.62    272.82 o 
  13   3 -11     5024.35     4796.98    199.05 o 
  15   3 -11     3694.31     3604.25    189.81 o 
  17   3 -11     1225.66     1167.46    188.47 o 
  19   3 -11      448.50      359.10    118.74 o 
  -8   4 -11      681.28      555.23    227.45 o 
  -6   4 -11      846.36      583.60    211.11 o 
  -4   4 -11     2403.87     2162.98    175.14 o 
  -2   4 -11     2778.59     2451.35    134.74 o 
   0   4 -11     4007.81     3677.89    152.75 o 
   2   4 -11     5760.97     5362.22    215.32 o 
   4   4 -11     7259.00     7399.00    214.16 o 
   6   4 -11     2000.59     1747.74    113.98 o 
   8   4 -11     4411.81     4294.03    190.25 o 
  10   4 -11     1613.31     1590.37    129.56 o 
  12   4 -11     2215.51     2182.73    167.29 o 
  14   4 -11     2430.92     2222.32    210.42 o 
  16   4 -11      549.67      645.59    155.93 o 
  18   4 -11      181.43      126.06    142.66 o 
  -7   5 -11     2141.89     1602.13    306.67 o 
  -5   5 -11     6033.10     6236.46    461.25 o 
  -3   5 -11     9175.55     9316.73    348.66 o 
  -1   5 -11    25208.86    25506.37    612.36 o 
   1   5 -11    24800.53    24862.19    533.24 o 
   3   5 -11    20613.78    20455.99    416.08 o 
   5   5 -11    27318.79    27189.74    501.49 o 
   7   5 -11    26068.52    25513.86    485.65 o 
   9   5 -11    18963.44    17684.65    384.92 o 
  11   5 -11    10569.35    10397.49    289.10 o 
  13   5 -11     7818.50     7763.54    318.37 o 
  15   5 -11     2826.77     2910.16    233.47 o 
  17   5 -11     1852.80     1999.37    419.83 o 
  -6   6 -11     9454.39     9415.53    604.26 o 
  -4   6 -11     7558.75     7300.66    328.74 o 
  -2   6 -11     2449.09     2535.68    200.49 o 
   0   6 -11     3031.35     3021.54    152.99 o 
   2   6 -11     3515.32     3398.98    160.34 o 
   4   6 -11     2425.90     2209.32    132.64 o 
   6   6 -11     1297.58     1109.50    115.25 o 
   8   6 -11      452.82      451.56     88.86 o 
  10   6 -11     1950.52     2090.31    164.06 o 
  12   6 -11     3965.66     4144.34    231.64 o 
  14   6 -11     3195.24     3028.09    220.00 o 
  16   6 -11     1943.16     1770.16    217.65 o 
  -5   7 -11     2054.11     2131.15    232.13 o 
  -3   7 -11     4641.04     4388.93    261.49 o 
  -1   7 -11     6345.56     6115.33    294.72 o 
   1   7 -11     1423.08     1337.21    135.31 o 
   3   7 -11     3798.39     3517.06    171.21 o 
   5   7 -11     5940.61     5382.56    209.03 o 
   7   7 -11     3269.14     3416.63    168.34 o 
   9   7 -11     1378.92     1362.14    291.69 o 
  11   7 -11      431.10      282.22    146.07 o 
  13   7 -11     1794.16     1643.61    192.67 o 
  15   7 -11     1508.35     1429.65    198.72 o 
  17   7 -11     1825.46     1800.00    236.94 o 
  -6   8 -11     2259.55     2047.95    368.64 o 
  -4   8 -11     3365.64     3491.52    256.73 o 
  -2   8 -11     3752.25     3558.41    243.13 o 
   0   8 -11     4622.46     4922.57    272.76 o 
   2   8 -11     6601.50     6716.18    245.00 o 
   4   8 -11     6100.69     5935.26    227.50 o 
   6   8 -11     5399.26     5495.15    216.15 o 
   8   8 -11     4577.33     4267.26    249.92 o 
  10   8 -11     4609.03     4552.62    250.06 o 
  12   8 -11     2488.13     2556.46    215.88 o 
  14   8 -11      785.29      828.74    170.89 o 
  16   8 -11      711.06      625.11    175.75 o 
  -5   9 -11     1508.13     1156.55    207.61 o 
  -3   9 -11     5667.79     5505.87    318.45 o 
  -1   9 -11     7757.96     7407.25    350.89 o 
   1   9 -11     6881.10     6907.01    328.64 o 
   3   9 -11     6490.19     6498.28    396.45 o 
   5   9 -11     4980.93     5049.53    220.41 o 
   7   9 -11     7514.99     7174.87    334.36 o 
   9   9 -11     6033.25     5948.96    291.01 o 
  11   9 -11     3432.25     3314.27    245.81 o 
  13   9 -11     2047.46     1774.90    211.88 o 
  15   9 -11      848.36      834.21    254.01 o 
  -6  10 -11     1141.93     1216.47    309.62 o 
  -4  10 -11     1257.99     1205.80    284.65 o 
  -2  10 -11     1300.16     1566.06    260.36 o 
   0  10 -11     4211.58     3805.39    265.63 o 
   2  10 -11     1346.76     1203.83    356.72 o 
   4  10 -11     1274.73     1186.05    247.42 o 
   6  10 -11     1764.93     1592.63    215.65 o 
   8  10 -11     1995.11     2248.95    225.70 o 
  10  10 -11     1799.01     1694.17    207.29 o 
  12  10 -11     1329.65     1299.50    192.02 o 
  -5  11 -11     1553.36     1618.70    338.00 o 
  -3  11 -11      952.39      872.80    273.30 o 
  -1  11 -11      757.99      760.31    257.19 o 
   1  11 -11     1442.46     1455.92    323.01 o 
   3  11 -11      612.08      460.35    209.74 o 
   5  11 -11      120.37      128.25    173.42 o 
   7  11 -11      359.32      292.37    180.23 o 
   9  11 -11     1113.99     1084.83    308.71 o 
  11  11 -11      582.98      690.22    159.33 o 
  -2  12 -11     2246.01     2562.55    412.90 o 
   0  12 -11     1849.31     1455.49    319.16 o 
   2  12 -11     2220.76     2129.67    376.58 o 
   4  12 -11     2610.20     3081.00    395.20 o 
   6  12 -11     2603.39     3116.42    389.75 o 
   8  12 -11     1641.53     1722.67    297.82 o 
   3  13 -11      657.44      556.59    262.18 o 
  -8   0 -10    33104.38    33639.77   1137.25 o 
  -6   0 -10    40554.23    40049.89   1254.60 o 
  -4   0 -10    35451.21    33093.17   1060.98 o 
  -2   0 -10    49635.98    50453.30   1415.31 o 
   0   0 -10    45589.16    45166.13   1283.66 o 
   2   0 -10    40019.20    40042.63   1158.58 o 
   4   0 -10    22765.71    22417.01    484.18 o 
   6   0 -10    30694.59    31521.43    729.11 o 
   8   0 -10    31039.29    30232.79    598.99 o 
  10   0 -10      136.50       10.61     62.61 o 
  12   0 -10     1327.51     1255.68    177.74 o 
  14   0 -10      520.64      529.93    123.41 o 
  16   0 -10      169.14       90.80    112.02 o 
  18   0 -10     1452.01     1248.23    194.61 o 
  -9   1 -10      660.40      678.03    204.52 o 
  -7   1 -10      117.48      -56.48     79.91 o 
  -5   1 -10      551.63      314.55    119.97 o 
  -3   1 -10     3516.37     3261.51    188.22 o 
  -1   1 -10      831.73      860.18    111.97 o 
   1   1 -10     8131.13     8153.27    192.45 o 
   3   1 -10    24384.82    24709.70    403.47 o 
   5   1 -10    19152.42    19199.68    274.66 o 
   7   1 -10    18595.47    19048.21    291.33 o 
   9   1 -10    16109.12    15685.97    274.39 o 
  11   1 -10    16382.16    17017.02    311.08 o 
  13   1 -10     7620.42     7552.37    208.03 o 
  15   1 -10     6624.16     6138.92    199.80 o 
  17   1 -10     3097.08     2939.92    161.67 o 
  19   1 -10     1381.03     1724.63    192.36 o 
  -8   2 -10      333.09      216.77    108.07 o 
  -6   2 -10      460.25      251.63    101.15 o 
  -4   2 -10     2878.64     2791.02    177.74 o 
  -2   2 -10     6762.05     7022.46    268.70 o 
   0   2 -10      870.90      668.50     92.27 o 
   2   2 -10     1736.78     1665.70     91.20 o 
   4   2 -10     4584.62     4431.34    141.80 o 
   6   2 -10     1090.27     1040.66     97.72 o 
   8   2 -10     5614.67     5634.75    173.29 o 
  10   2 -10     5547.00     5773.13    206.37 o 
  12   2 -10       96.00       39.54     70.41 o 
  14   2 -10      513.11      356.00     97.37 o 
  16   2 -10      707.38      689.35    126.27 o 
  18   2 -10      389.81      276.54    110.98 o 
  -7   3 -10     1368.51      852.59    222.00 o 
  -5   3 -10     4903.77     4864.81    235.79 o 
  -3   3 -10     2075.90     2201.13    157.47 o 
  -1   3 -10    18906.08    19108.84    376.42 o 
   1   3 -10    32481.43    33192.57    679.38 o 
   3   3 -10    21022.29    21827.08    396.88 o 
   5   3 -10    25246.79    25000.54    441.02 o 
   7   3 -10    27623.22    27100.68    617.54 o 
   9   3 -10    19018.36    18785.14    377.37 o 
  11   3 -10    13500.26    13489.29    321.94 o 
  13   3 -10     8784.64     9296.21    276.22 o 
  15   3 -10     6948.01     7369.91    261.98 o 
  17   3 -10     2944.74     2902.21    242.48 o 
  19   3 -10     3004.99     3362.52    282.63 o 
  -8   4 -10    11371.58    11251.01    642.40 o 
  -6   4 -10    18034.24    17632.75    794.94 o 
  -4   4 -10    29474.24    29638.97    692.07 o 
  -2   4 -10    22413.84    21985.31    428.64 o 
   0   4 -10    35006.73    34812.35    712.68 o 
   2   4 -10    43216.68    42831.09    811.66 o 
   4   4 -10    24147.23    23825.04    456.03 o 
   6   4 -10     4480.38     4322.79    157.27 o 
   8   4 -10     6596.30     6183.69    195.22 o 
  10   4 -10     2120.02     1954.84    124.84 o 
  12   4 -10      346.62      365.29     92.16 o 
  14   4 -10      390.75      103.22    110.20 o 
  16   4 -10      533.75      382.50    142.23 o 
  18   4 -10      349.75      373.27    155.28 o 
  -7   5 -10      185.46      -10.67    143.46 o 
  -5   5 -10     2289.29     1938.77    304.40 o 
  -3   5 -10     7272.22     6738.83    318.56 o 
  -1   5 -10     4128.08     3993.01    162.79 o 
   1   5 -10     2058.06     1987.12    117.41 o 
   3   5 -10    11065.34    11061.76    277.91 o 
   5   5 -10    13600.19    13687.30    311.78 o 
   7   5 -10    10087.28    10340.52    394.10 o 
   9   5 -10     4683.42     4520.37    271.85 o 
  11   5 -10     2533.32     2617.09    222.05 o 
  13   5 -10     4613.70     4663.68    245.61 o 
  15   5 -10     1483.71     1631.08    196.93 o 
  17   5 -10      955.69      861.77    173.62 o 
  -6   6 -10     2754.14     2654.71    367.28 o 
  -4   6 -10     2825.70     2932.75    223.88 o 
  -2   6 -10      514.78      540.86    121.99 o 
   0   6 -10     5183.23     5094.23    256.60 o 
   2   6 -10     7776.72     7534.71    230.79 o 
   4   6 -10     8287.73     8095.15    239.92 o 
   6   6 -10     2290.53     2250.43    130.81 o 
   8   6 -10     4303.42     4232.13    222.83 o 
  10   6 -10     3268.99     3331.02    163.14 o 
  12   6 -10     3006.48     2851.59    196.67 o 
  14   6 -10     1886.46     1867.43    204.04 o 
  16   6 -10     1029.42     1218.33    194.51 o 
  18   6 -10      819.32      613.58    177.99 o 
  -5   7 -10     2013.18     1921.03    215.84 o 
  -3   7 -10     1788.24     1610.91    192.72 o 
  -1   7 -10     7222.40     6978.00    305.70 o 
   1   7 -10     8118.96     7468.66    241.75 o 
   3   7 -10     6370.18     6354.15    222.86 o 
   5   7 -10    14628.98    14148.47    342.43 o 
   7   7 -10    13380.97    12989.53    323.71 o 
   9   7 -10    10881.41    10481.43    354.05 o 
  11   7 -10     5049.35     4961.24    252.67 o 
  13   7 -10     5324.90     5197.82    275.57 o 
  15   7 -10     3359.99     3391.97    244.93 o 
  17   7 -10     2092.62     2369.32    259.40 o 
  -6   8 -10     6309.16     6366.99    466.47 o 
  -4   8 -10     9196.97     9102.93    555.12 o 
  -2   8 -10     7778.29     7506.15    339.24 o 
   0   8 -10     6691.98     6642.65    304.15 o 
   2   8 -10     9139.92     8721.53    319.98 o 
   4   8 -10     2948.54     2990.43    162.75 o 
   6   8 -10     2388.60     2391.61    199.20 o 
   8   8 -10     2410.33     2570.52    196.29 o 
  10   8 -10     1906.73     1782.64    184.50 o 
  12   8 -10     1216.66      871.63    268.31 o 
  14   8 -10      262.98      136.12    146.30 o 
  16   8 -10      430.08      371.21    152.77 o 
  -5   9 -10     5235.36     4940.32    430.16 o 
  -3   9 -10     3861.21     3803.38    266.13 o 
  -1   9 -10     6568.72     6496.05    327.72 o 
   1   9 -10     4922.58     5165.02    277.60 o 
   3   9 -10     5006.57     4954.00    260.69 o 
   5   9 -10     3721.33     3483.48    208.93 o 
   7   9 -10     2868.30     2783.26    233.46 o 
   9   9 -10     1852.51     1733.63    215.08 o 
  11   9 -10      437.38      293.12    122.90 o 
  13   9 -10      289.62      185.23    130.02 o 
  15   9 -10      344.61      405.91    162.68 o 
  -6  10 -10      588.38      423.57    231.08 o 
  -4  10 -10     2575.10     2312.40    364.33 o 
  -2  10 -10     3215.73     3107.90    262.49 o 
   0  10 -10     1741.94     1720.56    212.36 o 
   2  10 -10     2345.02     2540.81    233.79 o 
   4  10 -10     5697.34     5438.80    397.47 o 
   6  10 -10     3513.88     3322.95    294.41 o 
   8  10 -10     3085.65     3426.85    226.47 o 
  10  10 -10     4268.67     3973.59    252.30 o 
  12  10 -10     2426.43     2558.18    282.04 o 
  -7  11 -10      328.16      122.35    219.05 o 
  -5  11 -10      339.83       54.48    167.75 o 
  -3  11 -10      858.51      954.06    266.04 o 
  -1  11 -10      925.02     1029.20    193.40 o 
   1  11 -10     1212.45     1348.29    198.46 o 
   3  11 -10     1091.01     1445.28    273.08 o 
   5  11 -10     1994.47     2244.76    315.30 o 
   7  11 -10     2774.06     2555.39    241.61 o 
   9  11 -10     1727.83     1779.85    212.98 o 
  11  11 -10     1635.47     1931.02    394.40 o 
  -4  12 -10      593.62      596.77    265.13 o 
  -2  12 -10      999.60      592.46    262.41 o 
   0  12 -10     1431.50     1361.52    326.19 o 
   2  12 -10      755.59      829.21    254.92 o 
   4  12 -10      872.97      747.04    246.06 o 
   6  12 -10      940.78      511.42    209.29 o 
   8  12 -10     1507.95     1211.47    259.00 o 
   1  13 -10     2427.69     2211.61    376.58 o 
   3  13 -10     2128.50     2875.80    400.42 o 
   5  13 -10      870.85      845.33    254.01 o 
  -7   1  -9    12979.02    12727.24    410.03 o 
  -5   1  -9     9083.65     9449.31    329.21 o 
  -3   1  -9    10529.32    10066.54    381.81 o 
  -1   1  -9     4799.06     4849.98    207.49 o 
   1   1  -9     8747.43     9021.55    197.02 o 
   3   1  -9     5463.99     5798.67    145.97 o 
   5   1  -9     6986.49     7163.36    136.21 o 
   7   1  -9     2003.03     1867.43     96.68 o 
   9   1  -9      427.04      394.90     67.73 o 
  11   1  -9     9700.53     9561.06    252.70 o 
  13   1  -9     5226.31     4960.66    168.61 o 
  15   1  -9     3494.71     3240.48    150.49 o 
  17   1  -9     2663.08     2634.41    164.77 o 
  19   1  -9     2391.76     2529.59    222.56 o 
  -8   2  -9    21171.93    21003.37    567.48 o 
  -6   2  -9    15860.30    15623.03    450.33 o 
  -4   2  -9    33873.74    33806.11    739.08 o 
  -2   2  -9    68547.50    66633.88   1253.30 o 
   0   2  -9    57691.61    59097.16    986.49 o 
   2   2  -9    83757.22    84348.83   1559.44 o 
   4   2  -9    54741.93    55126.54    794.93 o 
   6   2  -9    50600.33    49771.98    738.81 o 
   8   2  -9    20444.37    20437.17    380.67 o 
  10   2  -9    21349.92    20493.34    400.73 o 
  12   2  -9    18993.24    19590.17    552.36 o 
  14   2  -9     6639.96     6529.43    234.77 o 
  16   2  -9     4352.62     4169.13    202.78 o 
  18   2  -9      705.44      380.24    131.52 o 
  -7   3  -9     5416.51     5321.31    426.64 o 
  -5   3  -9     3333.31     3072.10    182.00 o 
  -3   3  -9      795.76      712.88    107.81 o 
  -1   3  -9     1437.07     1277.58    125.85 o 
   1   3  -9      359.63      228.09     69.65 o 
   3   3  -9     2125.87     2218.22    105.35 o 
   5   3  -9    13783.95    14350.00    291.53 o 
   7   3  -9     3362.78     3458.97    132.67 o 
   9   3  -9     4949.72     4846.70    167.53 o 
  11   3  -9     6992.98     6933.95    219.26 o 
  13   3  -9     1835.02     2293.14    153.88 o 
  15   3  -9     4449.95     4086.01    244.37 o 
  17   3  -9     2090.12     2577.24    255.45 o 
  19   3  -9     1157.32     1276.97    205.13 o 
  -6   4  -9     3843.61     4167.40    360.70 o 
  -4   4  -9     7957.96     7638.74    278.25 o 
  -2   4  -9     2631.61     2655.67    127.41 o 
   0   4  -9     1711.45     1672.79    114.19 o 
   2   4  -9     1767.34     1633.86     99.75 o 
   4   4  -9      625.43      539.01    100.29 o 
   6   4  -9     6537.51     6362.74    244.20 o 
   8   4  -9     4401.22     4242.14    158.72 o 
  10   4  -9     3530.92     3473.70    153.28 o 
  12   4  -9     2073.76     2171.98    142.44 o 
  14   4  -9     1395.16     1617.72    188.72 o 
  16   4  -9     1399.89     1228.23    226.43 o 
  18   4  -9      715.13     1022.55    195.69 o 
  -7   5  -9     4615.97     4564.42    402.69 o 
  -5   5  -9    10446.09     9565.12    551.83 o 
  -3   5  -9     3172.79     3074.04    152.87 o 
  -1   5  -9     2933.28     2766.75    139.08 o 
   1   5  -9     2348.12     2490.91    125.43 o 
   3   5  -9      258.77       91.38     53.73 o 
   5   5  -9     7638.95     7669.57    213.84 o 
   7   5  -9     2537.21     2413.07    124.96 o 
   9   5  -9     4072.56     3851.47    162.95 o 
  11   5  -9     3043.11     2718.53    146.73 o 
  13   5  -9     4144.38     4197.30    236.26 o 
  15   5  -9     6485.79     6204.37    307.52 o 
  17   5  -9     4059.29     4007.60    291.83 o 
  -6   6  -9    10931.63    11008.36    629.91 o 
  -4   6  -9    13838.33    14300.20    458.73 o 
  -2   6  -9    18601.75    17808.84    497.92 o 
   0   6  -9    20813.23    19946.96    407.65 o 
   2   6  -9    13223.39    12785.20    302.70 o 
   4   6  -9    30886.55    30517.63    543.87 o 
   6   6  -9    27850.53    27426.47    653.55 o 
   8   6  -9    21480.57    21141.36    423.98 o 
  10   6  -9    10056.42    10200.23    344.81 o 
  12   6  -9     1847.84     1901.85    270.01 o 
  14   6  -9     3155.63     3183.50    241.04 o 
  16   6  -9     2464.64     2681.43    511.42 o 
  18   6  -9      290.87      184.07    149.26 o 
  -5   7  -9     3106.87     3428.94    238.49 o 
  -3   7  -9     6911.59     7050.66    316.69 o 
  -1   7  -9     7762.51     7482.80    312.39 o 
   1   7  -9     6845.75     6605.81    220.31 o 
   3   7  -9     9116.95     8732.97    254.83 o 
   5   7  -9     8944.16     8767.51    291.50 o 
   7   7  -9     2747.80     2633.39    141.53 o 
   9   7  -9     4728.03     4785.95    235.75 o 
  11   7  -9     3526.61     2985.23    201.13 o 
  13   7  -9     3828.03     3585.36    234.66 o 
  15   7  -9     1553.45     1203.48    186.74 o 
  17   7  -9      308.62      117.82    145.35 o 
  -6   8  -9     2656.91     2180.97    320.97 o 
  -4   8  -9     3908.90     3894.55    261.35 o 
  -2   8  -9     2561.19     2158.79    598.02 o 
   0   8  -9      799.54      872.20    143.66 o 
   2   8  -9     1905.64     1977.96    151.09 o 
   4   8  -9     3620.86     3642.13    170.34 o 
   6   8  -9     2374.86     2354.51    146.13 o 
   8   8  -9     2708.99     2648.33    248.22 o 
  10   8  -9     3122.72     2858.00    203.17 o 
  12   8  -9     2018.11     2037.93    379.99 o 
  14   8  -9     1920.92     1687.10    211.78 o 
  16   8  -9     1505.31     1397.96    221.47 o 
  -5   9  -9     1751.74     2287.66    337.31 o 
  -3   9  -9      913.87      674.31    157.32 o 
  -1   9  -9     1875.13     1912.34    209.05 o 
   1   9  -9      971.14     1084.52    162.93 o 
   3   9  -9     1537.39     1268.50    144.10 o 
   5   9  -9     1729.57     1728.30    179.30 o 
   7   9  -9     1203.05     1260.84    165.43 o 
   9   9  -9     1127.07      992.27    155.33 o 
  11   9  -9     1367.55     1252.64    174.86 o 
  13   9  -9     1520.89     1971.35    230.23 o 
  15   9  -9      844.54      897.58    183.15 o 
  -6  10  -9     1387.24      962.69    285.79 o 
  -4  10  -9     3184.50     2915.53    391.34 o 
  -2  10  -9     6131.17     5571.48    313.34 o 
   0  10  -9     4174.79     4191.26    263.87 o 
   2  10  -9     2234.52     2129.90    216.93 o 
   4  10  -9     3188.30     2875.80    292.60 o 
   6  10  -9     3296.95     3217.47    219.89 o 
   8  10  -9     2970.43     3126.89    272.05 o 
  10  10  -9     2463.72     2943.41    235.07 o 
  12  10  -9     1009.13      860.13    259.00 o 
  14  10  -9      554.63      454.13    160.38 o 
  -7  11  -9     1904.93     1638.00    347.30 o 
  -5  11  -9     4673.59     5029.53    466.02 o 
  -3  11  -9     6589.01     6397.40    502.57 o 
  -1  11  -9     4981.46     5178.89    435.38 o 
   1  11  -9     4845.85     5198.82    310.76 o 
   3  11  -9     6313.50     5987.68    440.82 o 
   5  11  -9     4343.31     4044.60    353.66 o 
   7  11  -9     2479.81     2860.65    236.56 o 
   9  11  -9     3831.01     3348.96    264.79 o 
  11  11  -9     2167.94     2587.59    276.37 o 
  -4  12  -9      906.29     1063.25    301.22 o 
  -2  12  -9      559.71       98.52    196.80 o 
   0  12  -9     1139.60     1120.22    287.60 o 
   2  12  -9     1912.49     2290.38    348.66 o 
   4  12  -9     1603.79      965.64    256.73 o 
   6  12  -9      778.22      577.02    214.28 o 
   8  12  -9      772.32      649.43    219.73 o 
  10  12  -9      626.62      636.80    158.64 o 
  -1  13  -9       54.70     -178.19    180.46 o 
   1  13  -9        7.29     -160.26    155.04 o 
   3  13  -9       88.55      195.67    212.92 o 
   5  13  -9        6.23     -197.49    139.38 o 
  -8   0  -8     2818.24     2601.59    255.37 o 
  -6   0  -8     2263.47     1902.67    207.25 o 
  -4   0  -8     9540.02     8705.72    415.17 o 
  -2   0  -8    29758.34    29402.45    915.47 o 
   0   0  -8    40329.96    42330.73   1149.28 o 
   2   0  -8    98126.63    96734.62   1527.84 o 
   4   0  -8    71977.58    74000.66   1194.36 o 
   6   0  -8   119214.00   119166.76   3637.48 o 
   8   0  -8    43695.09    44392.98    810.28 o 
  10   0  -8    31262.75    31262.38    714.58 o 
  12   0  -8    40277.12    40349.38    822.10 o 
  14   0  -8    24493.38    23767.38    595.01 o 
  16   0  -8    10953.25    10178.74    382.81 o 
  18   0  -8     6143.64     5975.77    453.76 o 
  -7   1  -8    18458.95    18211.55    497.33 o 
  -5   1  -8    10646.55    10123.58    330.84 o 
  -3   1  -8    32092.28    31946.00    688.54 o 
  -1   1  -8    24920.95    25433.83    570.74 o 
   1   1  -8    12589.31    12201.70    230.90 o 
   3   1  -8     6842.58     7085.64    155.95 o 
   5   1  -8     6644.35     6871.18    228.95 o 
   7   1  -8     6030.47     6143.39    168.63 o 
   9   1  -8     1895.32     1719.97     99.55 o 
  11   1  -8      132.95       71.69     56.00 o 
  13   1  -8     1042.33     1093.33    115.79 o 
  15   1  -8      617.05      479.77    113.46 o 
  17   1  -8      294.90      352.26     92.59 o 
  19   1  -8      744.85      743.34    143.49 o 
  -8   2  -8     3996.82     3539.76    326.19 o 
  -6   2  -8      589.53      413.34     95.30 o 
  -4   2  -8     1031.90     1010.89    118.84 o 
  -2   2  -8     1459.96     1614.92    321.99 o 
   0   2  -8    12107.92    12840.81    259.26 o 
   2   2  -8    21763.14    22423.46    395.40 o 
   4   2  -8      577.64      578.27     60.83 o 
   6   2  -8     3582.36     3999.72    141.98 o 
   8   2  -8     1706.14     1512.84     96.68 o 
  10   2  -8     1106.07     1056.68     98.99 o 
  12   2  -8      644.41      612.81     95.64 o 
  14   2  -8      982.07     1095.51    123.68 o 
  16   2  -8       33.24      117.16    109.93 o 
  18   2  -8      924.69      433.00    123.19 o 
  -7   3  -8    29795.32    29694.63    686.46 o 
  -5   3  -8    18253.93    17782.32    464.47 o 
  -3   3  -8    23132.88    23558.84    547.39 o 
  -1   3  -8    24973.67    25211.89    442.82 o 
   1   3  -8    63063.74    63646.28   1048.29 o 
   3   3  -8    18240.28    18299.33    332.29 o 
   5   3  -8     7087.69     7134.56    190.01 o 
   7   3  -8     7824.73     8092.44    205.21 o 
   9   3  -8     2821.68     2734.92    127.54 o 
  11   3  -8      239.41      213.50     69.60 o 
  13   3  -8      512.15      367.56     92.67 o 
  15   3  -8     1026.59     1067.94    170.89 o 
  17   3  -8      301.17       69.94    183.98 o 
  19   3  -8      861.07      734.89    192.32 o 
  -6   4  -8      387.14      261.27    161.39 o 
  -4   4  -8     5342.03     5240.49    213.77 o 
  -2   4  -8    25291.65    25202.21    448.94 o 
   0   4  -8    56412.97    57683.77    912.23 o 
   2   4  -8    24773.41    24642.09    589.65 o 
   4   4  -8    19688.62    19235.35    491.32 o 
   6   4  -8    43654.68    42731.63    663.97 o 
   8   4  -8    31594.11    31388.61    532.13 o 
  10   4  -8    27921.61    27530.30    501.06 o 
  12   4  -8    15407.12    15003.71    728.50 o 
  14   4  -8    11965.81    11988.10    413.65 o 
  16   4  -8     8345.30     8345.23    371.15 o 
  18   4  -8     3537.24     3824.72    273.35 o 
  -5   5  -8     9166.59     9346.30    535.94 o 
  -3   5  -8     2491.11     2358.33    118.64 o 
  -1   5  -8     7440.72     7135.37    204.65 o 
   1   5  -8    10044.16     9807.86    385.46 o 
   3   5  -8    10620.13    10397.68    247.83 o 
   5   5  -8     2200.30     2026.94    108.36 o 
   7   5  -8     6246.01     5977.43    186.86 o 
   9   5  -8     4301.83     4137.65    172.06 o 
  11   5  -8     5800.72     5495.43    249.05 o 
  13   5  -8     3763.26     3075.29    207.25 o 
  15   5  -8     1294.78     1624.05    301.45 o 
  17   5  -8     1355.82     1401.45    212.60 o 
  -6   6  -8     4717.32     4484.74    397.47 o 
  -4   6  -8     6040.20     5555.78    270.00 o 
  -2   6  -8     7416.48     7390.19    237.91 o 
   0   6  -8     5141.76     5097.59    176.30 o 
   2   6  -8     2906.96     2837.42    163.98 o 
   4   6  -8    11005.78    10719.34    267.00 o 
   6   6  -8     8057.87     7465.11    269.52 o 
   8   6  -8      926.79      698.85    128.50 o 
  10   6  -8     1817.92     1952.94    182.18 o 
  12   6  -8     2364.61     2186.79    241.52 o 
  14   6  -8      916.39      921.21    261.16 o 
  16   6  -8     1459.74     1560.20    211.75 o 
  18   6  -8      679.32      672.65    189.41 o 
  -5   7  -8    10153.98    10076.76    395.27 o 
  -3   7  -8    10373.93     9926.50    371.13 o 
  -1   7  -8     8976.88     9050.34    334.40 o 
   1   7  -8     7589.97     7397.73    228.32 o 
   3   7  -8     7086.43     6736.00    215.16 o 
   5   7  -8     2767.63     2722.56    139.89 o 
   7   7  -8      929.53     1007.55    105.98 o 
   9   7  -8      367.71      464.81    198.73 o 
  11   7  -8       69.85       26.63     95.87 o 
  13   7  -8      698.62      679.01    149.97 o 
  15   7  -8      675.78      708.82    163.33 o 
  17   7  -8      992.79     1222.45    272.28 o 
  -6   8  -8      739.61      629.46    214.06 o 
  -4   8  -8     2566.94     2249.65    302.13 o 
  -2   8  -8     8211.74     8370.04    344.04 o 
   0   8  -8     7953.40     7385.12    308.19 o 
   2   8  -8     7246.11     7044.97    344.63 o 
   4   8  -8    12539.68    11969.87    308.76 o 
   6   8  -8    11374.57    11228.41    364.00 o 
   8   8  -8     8459.59     8359.71    314.37 o 
  10   8  -8     4475.56     4205.64    235.90 o 
  12   8  -8     7460.10     7802.78    341.97 o 
  14   8  -8     4469.82     4701.04    284.11 o 
  16   8  -8     1600.47     1501.07    514.26 o 
  -7   9  -8      973.86      636.04    229.27 o 
  -5   9  -8     1681.75     1294.55    272.39 o 
  -3   9  -8     2614.75     2774.89    424.59 o 
  -1   9  -8     3854.34     3652.56    235.02 o 
   1   9  -8     5285.69     4791.51    255.60 o 
   3   9  -8     5149.13     5181.34    206.21 o 
   5   9  -8     8473.03     8627.08    868.03 o 
   7   9  -8     8906.66     8624.91    506.54 o 
   9   9  -8     5346.33     5086.73    260.92 o 
  11   9  -8     5282.72     5175.38    320.97 o 
  13   9  -8     2133.00     2489.77    243.04 o 
  15   9  -8     1007.05     1139.16    205.00 o 
  -6  10  -8     3095.20     2825.64    400.42 o 
  -4  10  -8     3714.92     3947.45    382.03 o 
  -2  10  -8     3261.95     3323.89    340.95 o 
   0  10  -8     4751.24     4754.54    342.54 o 
   2  10  -8     4701.42     4755.89    370.57 o 
   4  10  -8     3070.15     2973.20    395.65 o 
   6  10  -8     1179.61     1548.20    182.43 o 
   8  10  -8     1041.63     1227.27    216.89 o 
  10  10  -8     1327.12     1136.40    176.93 o 
  12  10  -8     1984.10     1887.06    222.16 o 
  14  10  -8      776.96      835.59    183.42 o 
  -7  11  -8     1908.48     1451.86    337.54 o 
  -5  11  -8     2437.31     1721.30    350.48 o 
  -3  11  -8     1759.60     1914.02    333.68 o 
  -1  11  -8     2656.05     2656.98    361.60 o 
   1  11  -8     1074.77      837.84    228.58 o 
   3  11  -8     1576.06     1332.01    262.41 o 
   5  11  -8      442.05      350.48    177.96 o 
   7  11  -8      363.79      349.43    133.98 o 
   9  11  -8      203.11      244.17    133.50 o 
  11  11  -8      103.63      -30.65    149.82 o 
  -6  12  -8      964.37     1107.51    301.22 o 
  -4  12  -8     1942.86     2128.08    372.95 o 
  -2  12  -8     1380.28     1173.79    291.92 o 
   0  12  -8     1781.91     1856.37    325.96 o 
   2  12  -8     1283.51     1034.42    263.31 o 
   4  12  -8     1945.32     1941.94    310.98 o 
   6  12  -8     1821.68     1978.26    308.03 o 
   8  12  -8      690.99      865.26    168.38 o 
  10  12  -8      454.42      258.79    135.96 o 
  -3  13  -8      666.41      570.67    259.23 o 
  -1  13  -8     1790.85     2138.29    369.09 o 
   1  13  -8     1638.13     1792.13    330.05 o 
   3  13  -8     2623.67     2255.88    361.38 o 
   5  13  -8     2488.39     3402.43    421.08 o 
   7  13  -8     2389.15     1849.33    318.25 o 
  -7   1  -7    20689.23    19751.79    509.08 o 
  -5   1  -7    14939.62    14042.54    389.09 o 
  -3   1  -7    55674.60    55077.13   1043.17 o 
  -1   1  -7    57856.04    57691.42   1210.68 o 
   1   1  -7    58045.70    56210.82    765.63 o 
   3   1  -7    61327.05    63018.04    862.74 o 
   5   1  -7    28457.88    28742.10    503.74 o 
   7   1  -7    38045.21    37122.51    812.17 o 
   9   1  -7    14886.64    14891.90    388.30 o 
  11   1  -7    14621.80    14831.86    325.21 o 
  13   1  -7     6060.58     5967.54    209.17 o 
  15   1  -7     2353.89     2334.93    163.80 o 
  17   1  -7     1276.87     1317.98    162.61 o 
  19   1  -7      193.52      110.40    112.13 o 
  -6   2  -7    10800.84    10359.16    328.38 o 
  -4   2  -7     4313.94     4470.42    208.50 o 
  -2   2  -7     1506.96     1490.40    144.94 o 
   0   2  -7     1186.87     1055.56     70.07 o 
   2   2  -7     1219.58     1208.22     83.98 o 
   4   2  -7     8002.09     7833.33    177.66 o 
   6   2  -7    27157.59    27440.19    443.94 o 
   8   2  -7    34043.94    35138.09    896.89 o 
  10   2  -7    18753.47    19016.46    771.37 o 
  12   2  -7    22932.01    23989.37    746.35 o 
  14   2  -7    12569.99    12904.31    332.55 o 
  16   2  -7    10476.00    10604.95    400.69 o 
  18   2  -7     5390.89     4671.00    789.72 o 
  -7   3  -7    12315.40    11829.85    582.24 o 
  -5   3  -7    10362.12    10744.01    320.42 o 
  -3   3  -7    12394.63    11969.05    265.45 o 
  -1   3  -7    47157.88    46928.52    699.49 o 
   1   3  -7    23906.46    23360.30    475.32 o 
   3   3  -7    22699.46    22408.57    377.25 o 
   5   3  -7    17414.05    17396.43    317.84 o 
   7   3  -7     7997.55     7684.37    195.18 o 
   9   3  -7    14928.59    15609.89    368.98 o 
  11   3  -7     3567.60     3466.47    154.71 o 
  13   3  -7     1577.38     1583.37    135.30 o 
  15   3  -7     3642.81     3360.40    229.10 o 
  17   3  -7      580.79      503.96    151.68 o 
  19   3  -7      108.12       96.06    245.61 o 
  -6   4  -7     9595.18     9025.37    437.87 o 
  -4   4  -7     5054.54     4783.44    160.39 o 
  -2   4  -7    10602.85    10195.94    390.52 o 
   0   4  -7     4483.61     4635.07    148.70 o 
   2   4  -7    10747.65    10645.58    377.89 o 
   4   4  -7     8471.17     8331.25    260.15 o 
   6   4  -7     3516.93     3199.76    127.02 o 
   8   4  -7     3647.54     3440.78    139.33 o 
  10   4  -7     3736.96     3410.07    150.68 o 
  12   4  -7     2781.59     2663.30    152.69 o 
  14   4  -7      949.23     1025.16    161.10 o 
  16   4  -7     1714.18     1689.96    287.83 o 
  18   4  -7      148.82      174.26    144.79 o 
  -5   5  -7    32033.50    33198.03    752.05 o 
  -3   5  -7    31049.24    31359.98    533.31 o 
  -1   5  -7    28302.87    28274.12    493.35 o 
   1   5  -7    28866.97    28633.57    489.03 o 
   3   5  -7    14886.77    14356.76    298.50 o 
   5   5  -7    25911.12    25389.02    444.58 o 
   7   5  -7    21814.50    20991.65    401.85 o 
   9   5  -7    15355.65    14731.48    324.10 o 
  11   5  -7     7823.96     7413.61    291.71 o 
  13   5  -7     3079.95     2911.64    219.28 o 
  15   5  -7     4594.06     4011.46    265.39 o 
  17   5  -7      685.78      643.50    174.79 o 
  -4   6  -7     1978.24     2071.03    191.25 o 
  -2   6  -7     2321.54     2277.13    113.37 o 
   0   6  -7     1996.56     1867.36    107.01 o 
   2   6  -7     7648.19     7713.11    212.87 o 
   4   6  -7     6138.57     5520.97    235.63 o 
   6   6  -7     5785.49     5552.52    178.93 o 
   8   6  -7     3895.83     3673.78    151.69 o 
  10   6  -7     6114.10     6360.23    267.24 o 
  12   6  -7     5765.93     5843.88    275.87 o 
  14   6  -7    11666.55    11523.59    424.42 o 
  16   6  -7     4343.84     4561.58    291.76 o 
  18   6  -7     2424.69     2521.46    392.02 o 
  -5   7  -7     4113.26     3696.84    317.34 o 
  -3   7  -7     5593.92     5213.38    258.81 o 
  -1   7  -7     2688.07     2557.18    128.53 o 
   1   7  -7     5140.20     5060.98    180.65 o 
   3   7  -7     5393.87     5112.71    180.63 o 
   5   7  -7     1817.51     1623.38    116.92 o 
   7   7  -7     5023.27     4961.64    226.38 o 
   9   7  -7     4645.78     4289.12    224.02 o 
  11   7  -7     5682.51     5457.25    267.29 o 
  13   7  -7     3892.61     3888.92    248.65 o 
  15   7  -7     1513.99     1733.82    219.28 o 
  17   7  -7     1335.26     1302.18    214.77 o 
  -6   8  -7     2991.97     3302.33    333.46 o 
  -4   8  -7     3503.49     3693.21    328.23 o 
  -2   8  -7    13376.79    13304.62    435.45 o 
   0   8  -7    12969.52    12982.29    412.21 o 
   2   8  -7    11740.00    11463.26    298.34 o 
   4   8  -7    10263.89    10545.04    523.20 o 
   6   8  -7     4207.20     3910.14    219.84 o 
   8   8  -7     2618.07     2243.52    170.56 o 
  10   8  -7     3446.68     3193.45    234.26 o 
  12   8  -7     3128.39     3152.44    223.81 o 
  14   8  -7      615.19      568.20    181.48 o 
  16   8  -7      400.21      305.28    150.67 o 
  -7   9  -7     5642.89     5582.49    451.95 o 
  -5   9  -7     7303.60     8093.51    514.14 o 
  -3   9  -7    10758.05    10140.10    557.73 o 
  -1   9  -7     5475.40     5507.85    544.11 o 
   1   9  -7    11704.88    11064.92    382.73 o 
   3   9  -7     9480.04     9928.38    309.85 o 
   5   9  -7     3055.19     3191.48    198.66 o 
   7   9  -7     4580.09     4424.66    236.27 o 
   9   9  -7     3061.69     3078.68    206.80 o 
  11   9  -7     3391.03     3259.06    232.34 o 
  13   9  -7     2427.87     2690.83    256.51 o 
  15   9  -7      493.08      511.53    185.46 o 
  -6  10  -7     2098.95     2594.33    367.28 o 
  -4  10  -7     1594.96     1821.86    319.61 o 
  -2  10  -7     2307.21     2440.42    336.86 o 
   0  10  -7     1551.84     1749.08    411.88 o 
   2  10  -7     1421.42     1648.85    267.51 o 
   4  10  -7     3995.10     4018.57    620.04 o 
   6  10  -7     5747.66     5472.49    267.88 o 
   8  10  -7     5289.63     4953.57    264.70 o 
  10  10  -7     2139.30     2421.64    226.96 o 
  12  10  -7     1595.51     1589.02    203.19 o 
  14  10  -7     1255.57     1578.53    227.52 o 
  -7  11  -7      291.73      191.58    231.54 o 
  -5  11  -7      968.59      831.94    271.26 o 
  -3  11  -7      647.85      378.40    209.06 o 
  -1  11  -7      358.97      222.23    186.59 o 
   1  11  -7       48.52      -88.07    137.56 o 
   3  11  -7      838.66      587.92    196.58 o 
   5  11  -7     1485.83     1391.03    278.30 o 
   7  11  -7     2131.39     2395.79    233.25 o 
   9  11  -7     2365.67     2356.91    235.46 o 
  11  11  -7     1098.73     1199.75    198.30 o 
  -6  12  -7     1929.83     2095.39    380.67 o 
  -4  12  -7     3960.17     3335.92    440.82 o 
  -2  12  -7     4165.24     4328.34    419.94 o 
   0  12  -7     2737.34     2438.38    363.65 o 
   2  12  -7     3494.20     3340.69    352.30 o 
   4  12  -7     2818.00     2748.00    361.38 o 
   6  12  -7     2267.88     2400.25    333.68 o 
   8  12  -7     1293.18     1395.73    224.16 o 
  10  12  -7      541.91      481.81    149.33 o 
  -3  13  -7      400.91      321.88    245.84 o 
  -1  13  -7     1318.94     1314.53    323.70 o 
   1  13  -7      986.40      486.45    252.19 o 
   3  13  -7      520.06      434.01    222.23 o 
   5  13  -7      912.70     1004.00    268.54 o 
   7  13  -7      579.34      396.11    200.21 o 
  -6   0  -6    45634.99    45594.02   1287.74 o 
  -4   0  -6    22620.48    22845.70    732.74 o 
  -2   0  -6   105441.03   103024.47   2503.53 o 
   0   0  -6    67951.09    64983.94   1577.16 o 
   2   0  -6     7771.04     8354.66    172.21 o 
   4   0  -6    19717.43    18673.00    354.20 o 
   6   0  -6    16421.92    15795.95    447.86 o 
   8   0  -6     8613.38     9250.19    261.63 o 
  10   0  -6     4096.69     3733.63    201.34 o 
  12   0  -6     1710.31     1569.90    157.28 o 
  14   0  -6     5780.18     5204.40    408.59 o 
  16   0  -6     6347.82     6027.36    294.36 o 
  18   0  -6     6154.56     6059.36    843.74 o 
  -7   1  -6    12409.04    12889.92    374.21 o 
  -5   1  -6    17273.23    17437.73    434.15 o 
  -3   1  -6    10562.96    10236.51    289.68 o 
  -1   1  -6    17429.52    17359.45    380.73 o 
   1   1  -6     8634.94     8623.48    173.26 o 
   3   1  -6    16296.64    16568.56    275.36 o 
   5   1  -6    43713.23    45116.95    642.87 o 
   7   1  -6    81236.23    83994.46   1537.97 o 
   9   1  -6    21738.01    22004.73    617.79 o 
  11   1  -6    17468.80    17313.01    357.40 o 
  13   1  -6    12514.46    12845.32    318.47 o 
  15   1  -6     6427.23     6121.64    228.74 o 
  17   1  -6     5108.40     5055.58    242.38 o 
  19   1  -6     1126.97     1183.71    171.46 o 
  -6   2  -6     3805.48     3550.07    176.37 o 
  -4   2  -6     1419.84     1446.20    115.96 o 
  -2   2  -6      865.96      902.09    141.36 o 
   0   2  -6     4169.89     4037.01    116.37 o 
   2   2  -6    14742.79    14973.19    258.57 o 
   4   2  -6     4440.06     4415.90    121.32 o 
   6   2  -6     5980.65     6164.86    159.39 o 
   8   2  -6     4956.53     5286.29    238.94 o 
  10   2  -6      661.54      443.67     74.97 o 
  12   2  -6       81.72       67.05     67.27 o 
  14   2  -6      865.77      983.25    121.33 o 
  16   2  -6      721.80      699.67    156.11 o 
  18   2  -6      254.35      152.65    134.41 o 
  -5   3  -6    16917.23    17119.15    414.34 o 
  -3   3  -6    14180.96    14039.08    284.18 o 
  -1   3  -6    48094.36    48078.71    727.27 o 
   1   3  -6    26480.93    25488.04    410.05 o 
   3   3  -6    37839.38    37549.30    677.96 o 
   5   3  -6    24570.40    23782.31    395.49 o 
   7   3  -6    49193.13    52012.49    763.79 o 
   9   3  -6    34382.51    34656.72    569.90 o 
  11   3  -6    32506.64    33295.66    578.75 o 
  13   3  -6    12414.21    12609.06    320.79 o 
  15   3  -6     7855.86     7263.88    329.40 o 
  17   3  -6     5093.39     4851.29    293.36 o 
  19   3  -6     1765.53     1886.02    243.25 o 
  -6   4  -6    38257.65    39525.53   1257.78 o 
  -4   4  -6    15211.59    15094.01    304.54 o 
  -2   4  -6    29835.46    31064.90    509.92 o 
   0   4  -6    44926.79    47474.54   1560.66 o 
   2   4  -6    37681.65    38393.85    664.43 o 
   4   4  -6     6838.78     6670.96    171.61 o 
   6   4  -6      212.85      206.49     52.44 o 
   8   4  -6      474.50      397.43     67.91 o 
  10   4  -6     1720.86     1669.03    117.88 o 
  12   4  -6      594.67      436.27    113.93 o 
  14   4  -6     1847.71     1734.66    193.97 o 
  16   4  -6     2112.03     1813.56    391.11 o 
  18   4  -6     2059.68     2137.25    250.37 o 
  -5   5  -6     5744.01     5463.70    250.34 o 
  -3   5  -6    10301.98    10143.94    253.02 o 
  -1   5  -6    11410.04    11379.70    370.03 o 
   1   5  -6    13016.42    13060.60    271.94 o 
   3   5  -6     6898.14     6607.10    179.94 o 
   5   5  -6    11792.23    11686.10    257.70 o 
   7   5  -6     2711.40     2490.51    118.60 o 
   9   5  -6     7374.52     7210.52    209.15 o 
  11   5  -6     5152.91     5534.80    255.35 o 
  13   5  -6     2534.66     2329.33    200.14 o 
  15   5  -6     1169.82     1455.61    197.88 o 
  17   5  -6     1539.55     1627.32    225.61 o 
  -6   6  -6     6096.71     5772.94    379.99 o 
  -4   6  -6     2491.24     2728.08    187.96 o 
  -2   6  -6     5066.69     4937.41    214.93 o 
   0   6  -6    16081.03    15935.29    328.34 o 
   2   6  -6    14794.82    14651.93    307.31 o 
   4   6  -6    11130.00    11335.41    380.56 o 
   6   6  -6     6783.42     7042.29    200.48 o 
   8   6  -6     6188.11     5757.95    192.56 o 
  10   6  -6     8812.12     9024.62    323.27 o 
  12   6  -6     4850.97     4617.54    249.93 o 
  14   6  -6     2670.45     2856.63    235.55 o 
  16   6  -6     1966.15     1954.10    234.48 o 
  -5   7  -6     3460.08     3952.67    321.43 o 
  -3   7  -6     9499.33     9319.20    432.20 o 
  -1   7  -6     7330.24     6879.67    204.30 o 
   1   7  -6    14390.06    14096.17    313.42 o 
   3   7  -6    12378.03    12094.87    323.61 o 
   5   7  -6    28765.78    27568.46    495.31 o 
   7   7  -6    15540.56    15049.91    414.09 o 
   9   7  -6    15659.98    15980.00    660.10 o 
  11   7  -6     9146.87     9743.33    359.64 o 
  13   7  -6     8914.23     8881.51    438.55 o 
  15   7  -6     4512.65     4428.04    495.08 o 
  17   7  -6     1465.68     1453.56    280.79 o 
  -6   8  -6     4658.58     4708.56    381.35 o 
  -4   8  -6     5256.06     5189.11    378.40 o 
  -2   8  -6     3534.74     3512.41    215.01 o 
   0   8  -6     7193.76     6809.20    324.06 o 
   2   8  -6     6685.75     6269.15    207.46 o 
   4   8  -6     2542.27     2235.02    127.82 o 
   6   8  -6     1140.30      963.03    129.96 o 
   8   8  -6      684.15      650.87    122.48 o 
  10   8  -6     1296.84     1153.54    173.31 o 
  12   8  -6     2990.57     2896.12    230.05 o 
  14   8  -6     1454.74     1340.57    208.38 o 
  16   8  -6     1140.01     1042.61    200.66 o 
  -7   9  -6     4816.77     3989.89    386.12 o 
  -5   9  -6     3185.94     3289.16    331.41 o 
  -3   9  -6     4319.36     4599.38    366.14 o 
  -1   9  -6     9149.60     8654.19    478.28 o 
   1   9  -6     1745.34     1654.76    171.67 o 
   3   9  -6     1683.35     1700.44    136.39 o 
   5   9  -6     2999.49     2809.01    187.23 o 
   7   9  -6     1640.77     1531.60    164.41 o 
   9   9  -6      324.28      184.15    105.94 o 
  11   9  -6      547.82      432.38    134.08 o 
  13   9  -6      463.83      637.24    168.60 o 
  15   9  -6     1059.55     1141.12    206.03 o 
  -6  10  -6     2791.34     2701.02    382.71 o 
  -4  10  -6     5510.21     5636.74    437.65 o 
  -2  10  -6     5968.34     6162.92    433.79 o 
   0  10  -6     2972.30     3258.74    309.85 o 
   2  10  -6     1508.25     1488.63    250.38 o 
   4  10  -6     6089.30     6289.03    281.37 o 
   6  10  -6     5000.34     5485.08    264.83 o 
   8  10  -6     5165.44     5516.26    274.36 o 
  10  10  -6     3991.17     4077.28    253.36 o 
  12  10  -6     1986.58     2129.30    232.17 o 
  14  10  -6     1528.44     1834.27    241.35 o 
  -7  11  -6      273.97       35.18    190.68 o 
  -5  11  -6     1387.12     1044.18    276.71 o 
  -3  11  -6     2332.19     2064.75    338.00 o 
  -1  11  -6     1161.76     1160.63    263.77 o 
   1  11  -6     1462.16     1271.85    260.36 o 
   3  11  -6     1683.95     1681.13    283.06 o 
   5  11  -6     3685.28     3448.17    228.68 o 
   7  11  -6     4440.81     4480.16    257.02 o 
   9  11  -6     2536.17     2791.30    377.95 o 
  11  11  -6     1800.46     2025.27    223.83 o 
  -6  12  -6     1353.66     1478.19    328.92 o 
  -4  12  -6      872.51      230.17    218.37 o 
  -2  12  -6     1685.84      983.80    280.11 o 
   0  12  -6     1835.87     1867.04    318.02 o 
   2  12  -6     1763.56     1836.39    309.62 o 
   4  12  -6     3143.75     3498.68    343.90 o 
   6  12  -6     2197.87     1929.23    304.85 o 
   8  12  -6     2174.67     2164.51    342.31 o 
  10  12  -6     1752.44     1602.26    215.23 o 
  -5  13  -6     2686.78     2680.81    438.55 o 
  -3  13  -6     1856.00     2238.40    379.76 o 
  -1  13  -6     1046.57      489.63    243.11 o 
   1  13  -6     1071.88     1480.01    306.67 o 
   3  13  -6     1231.10     1838.89    318.93 o 
   5  13  -6      725.43      453.08    200.66 o 
   7  13  -6        1.72      -98.06    157.31 o 
  -5   1  -5     5093.89     5366.60    210.08 o 
  -3   1  -5      486.03      447.51     68.33 o 
  -1   1  -5    12922.09    13118.75    232.32 o 
   1   1  -5   116028.44   115104.71   1516.77 o 
   3   1  -5    16728.24    16788.58    265.84 o 
   5   1  -5    41707.43    42860.30    609.92 o 
   7   1  -5    26170.12    26818.94    983.46 o 
   9   1  -5    20377.68    20625.31    377.18 o 
  11   1  -5    18180.06    17995.63    366.29 o 
  13   1  -5    15761.56    15244.64    352.97 o 
  15   1  -5     8025.91     8139.00    264.24 o 
  17   1  -5     7394.84     7184.64    283.81 o 
  19   1  -5     3994.67     3755.59    248.59 o 
  -6   2  -5    54915.47    55106.01   1034.89 o 
  -4   2  -5    65005.30    65597.27   1322.36 o 
  -2   2  -5    64115.21    64037.20    894.63 o 
   0   2  -5   119562.42   121436.00   2448.03 o 
   2   2  -5   106595.38   105692.33   1377.45 o 
   4   2  -5    33702.25    34329.16    584.63 o 
   6   2  -5    37758.12    38318.50    571.38 o 
   8   2  -5    24667.24    24883.57    563.41 o 
  10   2  -5     9053.49     8791.74    227.28 o 
  12   2  -5     4239.78     4478.85    173.49 o 
  14   2  -5     1230.57     1189.55    128.83 o 
  16   2  -5      123.05       -4.11    111.93 o 
  18   2  -5      120.51       52.71    136.95 o 
  -5   3  -5    14734.78    14632.79    360.19 o 
  -3   3  -5    26782.70    28876.92    466.72 o 
  -1   3  -5      354.15      271.62     42.67 o 
   1   3  -5     3539.32     3558.73    107.50 o 
   3   3  -5     2882.37     2682.39     93.13 o 
   5   3  -5    12898.02    13404.64    254.11 o 
   7   3  -5    36237.04    38883.70    759.50 o 
   9   3  -5     9896.29    10275.79    299.23 o 
  11   3  -5     4987.04     5064.28    180.44 o 
  13   3  -5     4532.90     4854.81    315.07 o 
  15   3  -5     5863.99     6407.20    314.96 o 
  17   3  -5     2424.73     2436.90    255.48 o 
  19   3  -5     1860.73     1906.67    270.81 o 
  -4   4  -5     2778.47     2660.09    104.10 o 
  -2   4  -5     4703.92     4899.34    140.21 o 
   0   4  -5    13309.35    13660.12    261.99 o 
   2   4  -5     6323.12     6219.00    176.14 o 
   4   4  -5     9811.22    10167.58    219.30 o 
   6   4  -5     7068.30     6904.30    178.64 o 
   8   4  -5     5641.89     5373.62    166.07 o 
  10   4  -5     1529.55     1549.02    115.47 o 
  12   4  -5     1102.20     1042.00    145.33 o 
  14   4  -5     3008.93     3071.02    218.52 o 
  16   4  -5     1190.93     1091.40    188.12 o 
  18   4  -5     1223.55     1171.40    232.90 o 
  -5   5  -5     2806.80     2526.68    233.58 o 
  -3   5  -5     1439.14     1338.43    132.83 o 
  -1   5  -5     8011.38     8620.54    201.75 o 
   1   5  -5     2027.11     2000.85     94.65 o 
   3   5  -5     1593.58     1519.46     88.24 o 
   5   5  -5    31488.91    30396.57    499.21 o 
   7   5  -5    12095.59    12302.35    268.63 o 
   9   5  -5    19442.52    19173.81    606.89 o 
  11   5  -5    12803.09    12165.04    389.06 o 
  13   5  -5    11159.67    11591.27    408.52 o 
  15   5  -5    11667.57    11842.83    445.27 o 
  17   5  -5     2415.58     2460.36    262.23 o 
  -6   6  -5    23292.27    24028.12    833.75 o 
  -4   6  -5    39156.03    37808.62    808.49 o 
  -2   6  -5    13790.42    13352.55    316.31 o 
   0   6  -5    27967.65    28432.86    397.53 o 
   2   6  -5    41487.50    41148.11    645.87 o 
   4   6  -5    20437.70    20273.30    405.70 o 
   6   6  -5    10807.00    10326.72    389.03 o 
   8   6  -5    13356.88    12966.96    378.80 o 
  10   6  -5     7023.39     6971.99    284.64 o 
  12   6  -5     2911.86     2964.43    209.05 o 
  14   6  -5      451.13      238.70    213.03 o 
  16   6  -5       71.75       36.96    124.62 o 
  -5   7  -5     6961.17     7339.21    424.71 o 
  -3   7  -5     8213.06     7954.82    422.89 o 
  -1   7  -5    12740.34    12638.06    286.35 o 
   1   7  -5     8677.98     8421.52    180.98 o 
   3   7  -5    15538.88    14841.22    348.80 o 
   5   7  -5     8039.13     7881.41    215.55 o 
   7   7  -5     5078.15     5216.01    233.69 o 
   9   7  -5      384.87      406.95    126.66 o 
  11   7  -5     1524.41     1401.89    355.02 o 
  13   7  -5     4562.93     4230.92    263.48 o 
  15   7  -5      988.34      869.05    182.09 o 
  17   7  -5      329.59      201.57    149.79 o 
  -6   8  -5     2159.31     2183.69    305.99 o 
  -4   8  -5     1254.63     1209.20    222.00 o 
  -2   8  -5     3106.25     2864.00    267.17 o 
   0   8  -5     6839.15     6515.99    208.32 o 
   2   8  -5     6353.96     6383.81    205.44 o 
   4   8  -5     9618.87     9599.32    250.75 o 
   6   8  -5     6533.20     6207.10    256.73 o 
   8   8  -5     6735.67     6115.04    270.01 o 
  10   8  -5     2598.38     2804.00    205.55 o 
  12   8  -5     4469.98     4394.97    262.99 o 
  14   8  -5     2906.47     2461.46    348.66 o 
  16   8  -5     1040.65     1472.69    226.17 o 
  -7   9  -5     2328.62     2676.27    358.43 o 
  -5   9  -5     2881.48     2562.78    337.54 o 
  -3   9  -5     1091.30     1399.65    246.06 o 
  -1   9  -5     1831.86     1850.01    261.73 o 
   1   9  -5     2267.49     2005.30    143.78 o 
   3   9  -5     5070.42     4950.50    231.92 o 
   5   9  -5     2922.32     3000.14    320.52 o 
   7   9  -5     3280.53     3324.84    205.51 o 
   9   9  -5     3958.55     3675.59    225.21 o 
  11   9  -5     5861.11     5859.40    298.57 o 
  13   9  -5     3782.22     3842.03    570.10 o 
  15   9  -5     2180.80     2497.32    267.21 o 
  -8  10  -5     3569.06     4470.90    493.03 o 
  -6  10  -5     5231.23     4769.62    422.89 o 
  -4  10  -5     1166.83      931.59    246.74 o 
  -2  10  -5     2886.21     3375.42    372.73 o 
   0  10  -5     7230.98     7192.11    446.27 o 
   2  10  -5     5694.42     5502.13    379.76 o 
   4  10  -5     1409.23     1500.00    167.41 o 
   6  10  -5     5252.38     5251.23    261.26 o 
   8  10  -5     3770.37     3642.64    229.67 o 
  10  10  -5     1352.48     1184.52    211.56 o 
  12  10  -5      891.23      722.24    176.24 o 
  14  10  -5      918.60     1221.23    296.91 o 
  -7  11  -5     4854.70     6135.68    511.65 o 
  -5  11  -5     8963.94     8835.56    583.15 o 
  -3  11  -5     6651.25     6495.69    476.46 o 
  -1  11  -5     8567.98     9318.15    542.97 o 
   1  11  -5     7416.20     7589.13    477.82 o 
   3  11  -5     6197.31     6344.29    430.84 o 
   5  11  -5     5114.95     4998.69    261.77 o 
   7  11  -5     3227.60     3404.47    232.26 o 
   9  11  -5     1407.13     1361.95    191.24 o 
  11  11  -5      335.45      278.92    139.38 o 
  -8  12  -5      442.30      187.72    265.13 o 
  -6  12  -5     1327.04      659.87    256.50 o 
  -4  12  -5     1611.74     1159.26    296.23 o 
  -2  12  -5     1273.10     1298.41    291.23 o 
   0  12  -5      940.74      561.59    227.22 o 
   2  12  -5     1871.25     1874.98    312.12 o 
   4  12  -5     1569.53     2400.25    321.43 o 
   6  12  -5     1286.87     1441.19    272.62 o 
   8  12  -5     1591.27     1750.94    314.84 o 
  10  12  -5     1843.63     2428.04    251.57 o 
  -5  13  -5        6.37      -31.33    199.53 o 
  -3  13  -5        7.38     -241.07    171.84 o 
  -1  13  -5        8.36      -52.89    171.84 o 
   1  13  -5       25.08     -206.11    138.92 o 
   3  13  -5      316.43      302.36    213.60 o 
   5  13  -5      262.86       91.03    167.75 o 
   7  13  -5      603.41      554.10    207.02 o 
   0  14  -5      216.15       82.17    198.62 o 
   2  14  -5      509.26      493.71    242.20 o 
  -4   0  -4    43255.18    43543.34   1153.82 o 
  -2   0  -4    53552.20    57239.77   1428.25 o 
   0   0  -4   143536.77   131353.67   3071.24 o 
   2   0  -4   127659.77   127938.76   1936.14 o 
   4   0  -4   153495.70   146901.48   3383.59 o 
   6   0  -4    64738.90    65026.39   1587.83 o 
   8   0  -4    46378.63    44132.62   1156.09 o 
  10   0  -4    37935.95    38482.94   1073.01 o 
  12   0  -4    32414.29    30352.65    930.45 o 
  14   0  -4    15451.34    15159.14    454.35 o 
  16   0  -4     6484.41     5899.32    297.82 o 
  18   0  -4     2654.53     2217.74    377.04 o 
  -5   1  -4    25900.19    25248.92    534.85 o 
  -3   1  -4    15644.28    15694.18    354.25 o 
  -1   1  -4    37706.15    38951.52    555.49 o 
   1   1  -4    10692.48    11332.30    309.78 o 
   3   1  -4    83055.95    84796.62   1382.29 o 
   5   1  -4      984.23      903.74     55.70 o 
   7   1  -4     1864.34     1960.77     94.64 o 
   9   1  -4      542.89      461.76     64.90 o 
  11   1  -4     3047.16     3085.07    136.17 o 
  13   1  -4     6556.03     6485.81    218.28 o 
  15   1  -4     4404.79     4548.41    200.73 o 
  17   1  -4     3042.35     3095.87    216.01 o 
  19   1  -4     1835.95     1444.46    245.39 o 
  -4   2  -4       56.61       -0.98     36.46 o 
  -2   2  -4    24761.68    25478.88    395.66 o 
   0   2  -4    23310.16    25263.62    377.26 o 
   2   2  -4     3584.03     3481.29     93.37 o 
   4   2  -4    12333.15    12579.65    230.59 o 
   6   2  -4      723.73      676.81     62.83 o 
   8   2  -4      258.58      244.15     59.31 o 
  10   2  -4      355.23      258.10     63.95 o 
  12   2  -4     2304.89     2426.49    138.09 o 
  14   2  -4      426.92      487.23    107.30 o 
  16   2  -4      223.08      234.01    132.88 o 
  18   2  -4      202.99       93.86    134.60 o 
  -5   3  -4    18405.89    18440.63    668.95 o 
  -3   3  -4    37494.72    39123.24    761.23 o 
  -1   3  -4     5817.64     6215.48    143.03 o 
   1   3  -4     5796.13     5822.89    139.75 o 
   3   3  -4     2169.69     2209.08     81.69 o 
   5   3  -4     8506.33     9023.38    192.10 o 
   7   3  -4     1167.26     1033.19     81.14 o 
   9   3  -4    10484.95    10640.97    247.25 o 
  11   3  -4     4843.33     5205.22    181.01 o 
  13   3  -4     7138.41     7356.24    311.86 o 
  15   3  -4     2827.15     3186.72    358.20 o 
  17   3  -4     1503.05     1587.59    222.53 o 
  19   3  -4     2526.08     3000.93    305.12 o 
  -4   4  -4    46806.38    48053.91    717.29 o 
  -2   4  -4    79232.25    81458.30   1455.94 o 
   0   4  -4    44803.38    45613.59    908.71 o 
   2   4  -4    54816.18    56848.41    795.85 o 
   4   4  -4    45874.59    46481.19    676.23 o 
   6   4  -4    50328.37    48715.04    714.91 o 
   8   4  -4    48056.20    48529.68    734.11 o 
  10   4  -4    33480.23    34137.38    668.73 o 
  12   4  -4     8128.00     7982.94    317.50 o 
  14   4  -4    12956.94    13007.25    449.02 o 
  16   4  -4     6485.93     6639.44    340.18 o 
  18   4  -4     1055.26     1078.34    214.70 o 
  -5   5  -4    13551.38    13206.80    536.39 o 
  -3   5  -4    14730.30    14416.91    386.73 o 
  -1   5  -4    12535.38    12910.94    328.22 o 
   1   5  -4     2395.38     2409.53     99.99 o 
   3   5  -4    12757.82    12722.19    258.27 o 
   5   5  -4     6737.66     6930.43    179.74 o 
   7   5  -4     8403.72     8025.13    201.89 o 
   9   5  -4    12907.68    12410.33    368.43 o 
  11   5  -4     3266.09     3191.45    202.84 o 
  13   5  -4     2029.35     2167.94    223.02 o 
  15   5  -4     2195.45     2233.64    292.60 o 
  17   5  -4     1293.29     1367.20    216.03 o 
  -6   6  -4     2874.10     2691.71    258.55 o 
  -4   6  -4     8488.37     8130.74    410.63 o 
  -2   6  -4    11804.41    12069.98    249.93 o 
   0   6  -4     1785.11     1625.88     71.15 o 
   2   6  -4     5809.67     5849.59    188.05 o 
   4   6  -4     4862.62     4576.36    147.13 o 
   6   6  -4     7276.76     6883.19    188.83 o 
   8   6  -4      576.48      431.26    102.56 o 
  10   6  -4     4454.80     4269.24    226.04 o 
  12   6  -4     2756.37     3022.29    215.62 o 
  14   6  -4     1708.35     1919.97    223.28 o 
  16   6  -4     2125.05     2510.57    270.42 o 
  -7   7  -4     8923.29     8766.33    492.58 o 
  -5   7  -4     6700.38     6257.80    392.93 o 
  -3   7  -4     7243.74     6469.13    375.22 o 
  -1   7  -4     2424.73     2452.75     86.31 o 
   1   7  -4     8219.47     8199.73    194.84 o 
   3   7  -4     7403.77     7505.05    203.19 o 
   5   7  -4     4964.99     4822.93    159.04 o 
   7   7  -4     3441.44     3414.75    317.11 o 
   9   7  -4     1694.30     1818.32    181.82 o 
  11   7  -4     2290.79     2350.48    516.64 o 
  13   7  -4     2459.89     2733.88    246.36 o 
  15   7  -4     2893.20     2856.82    490.76 o 
  17   7  -4     1323.01     1715.15    302.81 o 
  -6   8  -4     3386.26     3856.87    344.58 o 
  -4   8  -4     9430.43     9280.24    492.13 o 
  -2   8  -4     9068.99     8721.83    448.77 o 
   0   8  -4    13256.88    13062.60    572.82 o 
   2   8  -4    25425.53    25266.91    678.63 o 
   4   8  -4    15656.67    15339.53    414.50 o 
   6   8  -4    12414.73    12253.59    450.13 o 
   8   8  -4     9207.88     9295.70    335.83 o 
  10   8  -4    10181.39     9186.95    483.27 o 
  12   8  -4     7145.59     7370.99    502.11 o 
  14   8  -4     2538.57     2468.65    341.63 o 
  16   8  -4     1749.49     1878.21    249.86 o 
  -7   9  -4     2670.45     3186.78    383.39 o 
  -5   9  -4     2590.35     2184.83    310.08 o 
  -3   9  -4    10993.65    10934.36    553.64 o 
  -1   9  -4    11628.60    11361.33    544.33 o 
   1   9  -4     9393.43     9873.83    324.20 o 
   3   9  -4    10367.96    10112.28    604.60 o 
   5   9  -4    11418.07    11522.27    530.60 o 
   7   9  -4     4707.37     4869.33    242.41 o 
   9   9  -4     5006.17     4980.18    259.58 o 
  11   9  -4     3034.38     3191.57    229.87 o 
  13   9  -4     2867.16     2892.90    268.28 o 
  15   9  -4     1206.29     1409.17    227.44 o 
  -8  10  -4     3512.64     3650.76    435.15 o 
  -6  10  -4     5420.22     5363.44    438.78 o 
  -4  10  -4     3661.83     3177.93    327.33 o 
  -2  10  -4     2154.63     2114.46    296.46 o 
   0  10  -4     5191.36     5237.46    375.68 o 
   2  10  -4     1395.03     1481.37    245.15 o 
   4  10  -4      642.47      572.89    122.81 o 
   6  10  -4     2915.38     3029.98    205.72 o 
   8  10  -4     1070.90     1195.47    169.33 o 
  10  10  -4     1053.96      910.68    165.34 o 
  12  10  -4     1979.13     2099.84    238.41 o 
  14  10  -4     1231.99     1189.58    213.98 o 
  -7  11  -4     2199.91     2086.77    356.16 o 
  -5  11  -4     2796.85     2402.29    357.06 o 
  -3  11  -4      694.71      766.34    226.31 o 
  -1  11  -4     1927.47     1965.32    315.07 o 
   1  11  -4     1257.92     1031.24    230.17 o 
   3  11  -4     1169.91      830.80    208.15 o 
   5  11  -4      150.80       65.73    101.28 o 
   7  11  -4      249.67      135.93    113.61 o 
   9  11  -4       16.56     -144.53     96.35 o 
  11  11  -4      414.62      412.00    149.31 o 
  -8  12  -4      908.99     1074.37    312.80 o 
  -6  12  -4     1143.69      385.89    231.31 o 
  -4  12  -4     1704.82     1665.24    324.15 o 
  -2  12  -4     2263.21     2382.31    348.44 o 
   0  12  -4     1174.72     1268.90    272.17 o 
   2  12  -4      780.34      818.54    222.23 o 
   4  12  -4     1717.47     1699.74    282.61 o 
   6  12  -4     1030.76     1052.17    178.47 o 
   8  12  -4     2085.65     2202.04    233.38 o 
  10  12  -4      200.20      -13.97    128.22 o 
  -5  13  -4     2032.81     2652.89    413.36 o 
  -3  13  -4     4002.82     4351.50    490.76 o 
  -1  13  -4     4484.87     4405.75    417.22 o 
   1  13  -4     5881.53     6202.19    474.42 o 
   3  13  -4     6991.60     7063.86    498.03 o 
   5  13  -4     4079.96     4240.27    379.54 o 
   7  13  -4     3855.06     3877.08    366.82 o 
   0  14  -4      139.31       96.47    195.90 o 
   2  14  -4      475.41      532.76    231.99 o 
  -3   1  -3    64122.28    64484.92   1116.51 o 
  -1   1  -3    90612.69    89553.12   1237.77 o 
   1   1  -3    61094.91    63927.36    830.58 o 
   3   1  -3    34104.04    34739.25    481.25 o 
   5   1  -3    47912.14    49599.29    687.39 o 
   7   1  -3    29194.67    29774.52    469.17 o 
   9   1  -3     1622.91     1488.82     95.31 o 
  11   1  -3     2077.88     2084.88    123.22 o 
  13   1  -3      147.39      182.84     80.86 o 
  15   1  -3      276.30      252.88     92.36 o 
  17   1  -3      217.15      206.97    142.12 o 
  19   1  -3      296.33      371.95    224.84 o 
  -4   2  -3    13103.91    13084.40    304.14 o 
  -2   2  -3    13657.82    13572.13    305.16 o 
   0   2  -3     9927.35    10202.59    225.33 o 
   2   2  -3     3079.27     3335.34    178.03 o 
   4   2  -3    79118.07    81180.99   1074.30 o 
   6   2  -3    89501.14    91194.99   1220.81 o 
   8   2  -3    33745.55    34611.77    545.92 o 
  10   2  -3    31177.11    31431.90    533.49 o 
  12   2  -3    31590.42    32521.98    577.76 o 
  14   2  -3    21312.63    21713.39    592.56 o 
  16   2  -3    10603.59    10735.55    420.94 o 
  18   2  -3     5317.17     5260.51    321.24 o 
  -3   3  -3    31869.61    31723.13    481.82 o 
  -1   3  -3    49632.55    50113.42    783.86 o 
   1   3  -3    28789.42    29983.31    432.30 o 
   3   3  -3    16055.00    16336.29    272.13 o 
   5   3  -3    52925.34    53739.36    754.60 o 
   7   3  -3    11319.23    11850.46    406.10 o 
   9   3  -3     7616.34     7447.86    226.87 o 
  11   3  -3     1390.48     1295.74    105.58 o 
  13   3  -3       23.11       29.72     94.23 o 
  15   3  -3     1312.12     1323.54    190.92 o 
  17   3  -3     1944.45     2096.39    399.17 o 
  -4   4  -3     7528.16     7250.91    337.77 o 
  -2   4  -3    25519.61    26403.14    460.18 o 
   0   4  -3    14114.95    14022.40    212.52 o 
   2   4  -3     7473.43     7126.64    162.80 o 
   4   4  -3     3511.15     3576.09    112.14 o 
   6   4  -3     3884.93     3706.53    121.40 o 
   8   4  -3     2549.60     2435.87    170.35 o 
  10   4  -3     5435.90     5421.55    177.62 o 
  12   4  -3     1178.83     1089.43    154.48 o 
  14   4  -3      487.41      425.37    136.07 o 
  16   4  -3      537.02      763.51    174.46 o 
  18   4  -3      124.74     -173.25    131.54 o 
  -5   5  -3    15931.37    16194.97    592.46 o 
  -3   5  -3    59270.35    60577.28   1474.56 o 
  -1   5  -3    50371.87    51579.71    634.52 o 
   1   5  -3    57307.78    57011.45    809.72 o 
   3   5  -3    23557.55    22940.79    383.77 o 
   5   5  -3    10505.78    10268.74    222.20 o 
   7   5  -3    15328.30    13824.15    503.38 o 
   9   5  -3     6811.03     6624.88    358.88 o 
  11   5  -3     2002.02     1829.19    188.20 o 
  13   5  -3      267.27      154.46    164.46 o 
  15   5  -3      434.27      256.30    147.15 o 
  17   5  -3      511.71      310.57    160.66 o 
  -6   6  -3     3241.58     2975.23    267.40 o 
  -4   6  -3      752.54      699.83    158.44 o 
  -2   6  -3     6826.15     6555.54    236.98 o 
   0   6  -3    17526.81    17488.81    274.07 o 
   2   6  -3     8621.61     8075.29    300.19 o 
   4   6  -3     9760.82     9476.05    216.72 o 
   6   6  -3    17782.29    16873.54    323.53 o 
   8   6  -3    24408.26    23725.44    982.55 o 
  10   6  -3    26332.71    27461.69   1655.93 o 
  12   6  -3    13186.36    13818.55    453.16 o 
  14   6  -3     7820.68     8629.28    377.27 o 
  16   6  -3     5476.46     5471.18    419.83 o 
  -5   7  -3     6440.53     6686.82    398.60 o 
  -3   7  -3     2925.00     2855.60    250.60 o 
  -1   7  -3     7687.32     7778.66    182.90 o 
   1   7  -3     9005.62     8687.60    186.40 o 
   3   7  -3     5152.91     5023.06    159.65 o 
   5   7  -3     4578.31     4452.66    202.42 o 
   7   7  -3     7309.82     7082.79    273.43 o 
   9   7  -3     2506.07     2268.14    258.55 o 
  11   7  -3     7288.52     6794.92    305.05 o 
  13   7  -3     3869.35     3877.19    254.41 o 
  15   7  -3     1504.40     1426.13    216.48 o 
  -6   8  -3     7432.27     7597.30    468.06 o 
  -4   8  -3     8275.89     8472.14    460.35 o 
  -2   8  -3     9830.36    10319.88    486.45 o 
   0   8  -3    12823.66    13028.92    278.34 o 
   2   8  -3     7089.14     7088.40    204.79 o 
   4   8  -3     9262.75     9004.00    301.02 o 
   6   8  -3     6138.42     5587.63    243.30 o 
   8   8  -3     1914.49     1831.74    181.53 o 
  10   8  -3     3243.05     3014.21    211.57 o 
  12   8  -3     1088.54     1114.17    298.95 o 
  14   8  -3     1418.14     1399.23    211.29 o 
  16   8  -3      888.62      807.65    197.66 o 
  -7   9  -3     6753.05     7110.40    487.36 o 
  -5   9  -3     7463.68     7542.37    470.11 o 
  -3   9  -3    10907.88    10272.89    532.76 o 
  -1   9  -3     7739.30     8001.12    436.74 o 
   1   9  -3    15011.27    15732.61    936.47 o 
   3   9  -3     8970.74     8781.34    310.10 o 
   5   9  -3     5976.24     5786.25    258.18 o 
   7   9  -3     4870.14     4455.47    280.91 o 
   9   9  -3      800.03      762.43    145.45 o 
  11   9  -3     1281.67     1244.43    190.13 o 
  13   9  -3      676.53      590.79    169.87 o 
  15   9  -3      205.04      106.06    150.39 o 
  -8  10  -3     2351.38     2154.64    347.30 o 
  -6  10  -3     2393.98     2380.27    345.03 o 
  -4  10  -3     2092.70     1607.35    277.16 o 
  -2  10  -3     3151.63     3027.89    298.27 o 
   0  10  -3     3168.69     3579.49    310.76 o 
   2  10  -3     2694.06     2940.56    186.48 o 
   4  10  -3     5738.96     5688.15    260.64 o 
   6  10  -3     5959.71     5642.52    271.16 o 
   8  10  -3     3499.38     3468.71    416.54 o 
  10  10  -3     2712.99     2734.16    228.87 o 
  12  10  -3     2725.20     3158.43    261.28 o 
  -7  11  -3       94.91      139.38    192.72 o 
  -5  11  -3        5.10      -78.99    144.60 o 
  -3  11  -3     2011.31     2628.83    352.07 o 
  -1  11  -3      792.02     1001.05    226.31 o 
   1  11  -3     1423.94     1584.65    259.46 o 
   3  11  -3     5094.13     5197.05    376.13 o 
   5  11  -3     4022.50     4351.62    247.39 o 
   7  11  -3     6763.71     6707.96    444.68 o 
   9  11  -3     4219.32     4347.47    267.28 o 
  11  11  -3     4462.33     4489.48    426.86 o 
  -8  12  -3     1755.17     2402.06    410.86 o 
  -6  12  -3     2640.14     2940.72    427.43 o 
  -4  12  -3     3093.61     3579.26    431.29 o 
  -2  12  -3     2809.93     3277.58    399.28 o 
   0  12  -3     2960.92     3397.89    340.95 o 
   2  12  -3     4669.65     5110.57    399.74 o 
   4  12  -3     4080.75     4319.72    365.92 o 
   6  12  -3     2352.01     2685.98    231.21 o 
   8  12  -3      928.01     1189.45    191.58 o 
  10  12  -3      687.98      686.98    172.87 o 
  -5  13  -3      584.28      829.89    281.02 o 
  -3  13  -3      674.62      504.16    234.49 o 
  -1  13  -3     1852.44     1514.97    318.93 o 
   1  13  -3     1493.75     1646.62    308.03 o 
   3  13  -3      845.33     1099.56    273.08 o 
   5  13  -3      503.77      380.67    197.26 o 
   7  13  -3      456.75      299.86    196.35 o 
  -2  14  -3     1886.07     2223.64    399.74 o 
   0  14  -3     1245.04     1137.93    301.90 o 
   2  14  -3     1475.27     1707.68    333.91 o 
   4  14  -3      818.57     1301.59    282.84 o 
  -2   0  -2    13798.70    13929.56    401.55 o 
   0   0  -2    18686.52    18488.53    482.36 o 
   2   0  -2     9344.67     9797.56    277.16 o 
   4   0  -2    28165.91    29999.45    760.66 o 
   6   0  -2      940.67      981.98    106.23 o 
   8   0  -2    17284.59    19328.18    600.18 o 
  10   0  -2     2487.64     2250.88    189.54 o 
  12   0  -2    19467.05    20239.11    699.83 o 
  14   0  -2    13798.01    14793.05    606.76 o 
  16   0  -2     6163.16     5846.98    335.73 o 
  18   0  -2     7681.32     8107.81    607.67 o 
  -3   1  -2    27553.92    28220.55    685.07 o 
  -1   1  -2    54414.78    56512.55    777.58 o 
   1   1  -2   104962.87   103115.27   1309.87 o 
   3   1  -2    79429.88    79998.52   1795.52 o 
   5   1  -2    33896.88    34125.23    495.56 o 
   7   1  -2    30728.17    32376.71    503.38 o 
   9   1  -2    20168.93    21072.60    386.60 o 
  11   1  -2    13821.20    14199.72    318.32 o 
  13   1  -2     7227.79     7781.72    243.86 o 
  15   1  -2     2630.57     2820.00    403.60 o 
  17   1  -2      662.11      760.60    168.55 o 
  19   1  -2      523.57      355.65    185.44 o 
  -2   2  -2    15957.48    15822.02    327.34 o 
   0   2  -2      421.80      356.59     47.61 o 
   2   2  -2     9489.21     9315.33    164.22 o 
   4   2  -2    14300.44    14423.06    429.41 o 
   6   2  -2     2702.11     2839.16     97.40 o 
   8   2  -2     9111.17    10122.92    225.51 o 
  10   2  -2      107.50       66.27     52.24 o 
  12   2  -2       60.99      -22.51     61.06 o 
  14   2  -2      515.56      573.80    137.16 o 
  16   2  -2     1127.64     1210.90    191.59 o 
  18   2  -2      122.66      172.80    225.75 o 
  -3   3  -2    27060.08    26666.25    709.13 o 
  -1   3  -2    54736.29    53705.24    851.24 o 
   1   3  -2    50752.31    49943.66    691.00 o 
   3   3  -2    15494.27    14792.01    247.93 o 
   5   3  -2    63226.69    64483.71    886.25 o 
   7   3  -2    79319.46    83333.85   1144.79 o 
   9   3  -2    12415.79    12644.55    272.70 o 
  11   3  -2    10681.85    11316.13    428.78 o 
  13   3  -2     4162.17     3959.27    236.06 o 
  15   3  -2     5865.07     6163.51    426.64 o 
  17   3  -2     1573.83     1321.86    258.89 o 
  -4   4  -2    27548.50    28649.74    800.61 o 
  -2   4  -2    20484.88    21012.67    705.81 o 
   0   4  -2     5756.65     5910.94    113.02 o 
   2   4  -2      315.57      402.56     61.61 o 
   4   4  -2     2710.23     2733.30    113.12 o 
   6   4  -2     4740.87     4724.01    133.46 o 
   8   4  -2     4897.69     5007.14    151.18 o 
  10   4  -2     7978.74     8113.65    301.49 o 
  12   4  -2     8717.94     8769.83    343.59 o 
  14   4  -2     8343.73     8270.43    360.85 o 
  16   4  -2     5149.97     5119.93    562.49 o 
  18   4  -2     4019.74     4320.91    326.85 o 
  -5   5  -2     1496.35     1255.74    173.88 o 
  -3   5  -2    17287.63    17203.05    575.43 o 
  -1   5  -2     6048.08     6219.52    126.14 o 
   1   5  -2    16799.59    17189.69    303.30 o 
   3   5  -2    17191.32    16953.92    473.05 o 
   5   5  -2     4673.53     4322.24    185.71 o 
   7   5  -2     7053.68     6775.66    172.06 o 
   9   5  -2     6217.00     6059.08    254.95 o 
  11   5  -2     1037.56     1281.61    247.42 o 
  13   5  -2     1984.89     2127.65    214.32 o 
  15   5  -2      828.46      991.34    301.34 o 
  17   5  -2      909.24      956.99    201.46 o 
  -6   6  -2     3564.75     3120.73    269.22 o 
  -4   6  -2      411.05      534.80    137.79 o 
  -2   6  -2    22322.78    22690.97    450.89 o 
   0   6  -2    15738.36    16256.93    297.68 o 
   2   6  -2    19628.26    19822.34    352.87 o 
   4   6  -2     2597.59     2483.53    146.11 o 
   6   6  -2     8558.61     8164.29    273.09 o 
   8   6  -2    12651.19    12351.13    570.78 o 
  10   6  -2     3540.71     3793.72    427.77 o 
  12   6  -2     4794.50     5021.65    272.49 o 
  14   6  -2     2431.75     2955.48    248.11 o 
  16   6  -2      560.66      570.77    177.66 o 
  -7   7  -2    15499.89    15243.63    659.65 o 
  -5   7  -2    13036.48    13315.99    568.62 o 
  -3   7  -2    20605.27    20024.60    700.05 o 
  -1   7  -2    23068.19    23259.51    398.56 o 
   1   7  -2    38861.43    38465.80    609.16 o 
   3   7  -2    28011.15    28557.13   1033.40 o 
   5   7  -2    20563.04    20516.24    695.97 o 
   7   7  -2    15458.71    14650.31    895.84 o 
   9   7  -2    15312.47    14837.55   1216.69 o 
  11   7  -2     8721.60     9045.93    358.05 o 
  13   7  -2     1998.74     2164.11    225.54 o 
  15   7  -2     2177.05     2055.80    244.14 o 
  -8   8  -2     2032.78     1810.06    290.10 o 
  -6   8  -2     7515.74     7056.60    439.46 o 
  -4   8  -2     8620.95     8074.22    446.27 o 
  -2   8  -2     4128.97     4492.23    308.26 o 
   0   8  -2     2015.95     2018.80    106.84 o 
   2   8  -2     4501.56     4296.02    160.33 o 
   4   8  -2     1346.18     1306.27    144.68 o 
   6   8  -2     2749.30     2770.87    177.71 o 
   8   8  -2     1720.03     1628.63    170.85 o 
  10   8  -2     3008.22     2900.83    334.82 o 
  12   8  -2     4861.83     4423.10    269.50 o 
  14   8  -2     3581.93     3758.35    275.42 o 
  -7   9  -2     4165.86     4058.22    368.41 o 
  -5   9  -2     2249.10     1947.39    288.06 o 
  -3   9  -2     3460.90     3530.23    302.36 o 
  -1   9  -2     1279.45     1242.57    218.60 o 
   1   9  -2      434.56      405.46    101.25 o 
   3   9  -2      817.48      721.42     97.26 o 
   5   9  -2      764.92      688.54    166.73 o 
   7   9  -2     1897.41     2041.78    352.07 o 
   9   9  -2     1690.72     1649.39    187.77 o 
  11   9  -2     1058.87      973.21    173.52 o 
  13   9  -2     2220.27     2644.12    482.82 o 
  -8  10  -2     2740.68     3057.17    397.24 o 
  -6  10  -2     4365.40     4795.05    402.92 o 
  -4  10  -2     8233.95     8171.60    494.17 o 
  -2  10  -2     5032.15     5419.28    382.94 o 
   0  10  -2     4980.08     5186.38    360.92 o 
   2  10  -2     6954.42     7234.21    282.56 o 
   4  10  -2     8696.91     8953.66    329.04 o 
   6  10  -2     4751.00     4825.31    251.70 o 
   8  10  -2     4105.70     3889.28    240.47 o 
  10  10  -2     2783.51     3019.09    257.49 o 
  12  10  -2     2560.60     2764.02    267.49 o 
  -9  11  -2     1068.65      791.99    283.52 o 
  -7  11  -2     1440.89     1772.83    325.28 o 
  -5  11  -2     4162.17     4428.22    396.11 o 
  -3  11  -2     3523.98     3542.94    342.54 o 
  -1  11  -2     5662.66     5489.88    407.23 o 
   1  11  -2     3380.34     3487.10    321.43 o 
   3  11  -2     4319.17     4122.40    284.42 o 
   5  11  -2     5679.49     5992.03    357.18 o 
   7  11  -2     1066.32     1005.23    167.10 o 
   9  11  -2     1804.50     1894.14    217.42 o 
  11  11  -2     1029.00     1431.77    345.60 o 
  -8  12  -2     1047.25      929.77    292.82 o 
  -6  12  -2     2758.49     3207.44    423.57 o 
  -4  12  -2     2492.02     2734.61    384.76 o 
  -2  12  -2     3522.65     3830.09    372.73 o 
   0  12  -2     1022.70     1105.01    260.82 o 
   2  12  -2     2688.86     3452.60    383.62 o 
   4  12  -2     3895.12     3823.73    345.94 o 
   6  12  -2     3475.74     3512.84    240.16 o 
   8  12  -2     1863.83     1973.35    227.11 o 
  10  12  -2     1440.64     1576.43    211.18 o 
  -7  13  -2     1080.89     1831.40    360.92 o 
  -5  13  -2     1735.36     1491.36    328.23 o 
  -3  13  -2      905.17      870.07    271.71 o 
  -1  13  -2       50.67       51.07    164.34 o 
   1  13  -2        0.68     -155.04    155.26 o 
   3  13  -2        4.08        1.36    166.61 o 
   5  13  -2      165.57       67.87    170.70 o 
   7  13  -2      589.20      489.76    151.40 o 
  -2  14  -2     1475.57     1928.32    353.43 o 
   0  14  -2     1567.06     2101.07    367.73 o 
   2  14  -2     2121.11     2470.39    379.31 o 
   4  14  -2     2532.70     2678.54    382.03 o 
  -1   1  -1    45849.39    46868.36    749.17 o 
   1   1  -1    57739.62    55823.75   1020.11 o 
   3   1  -1     9180.48     8987.02    188.53 o 
   5   1  -1    51724.33    53769.84    991.23 o 
   7   1  -1    31326.22    33161.95    517.01 o 
   9   1  -1    29760.97    30566.65    514.95 o 
  11   1  -1    13302.77    13427.06    311.41 o 
  13   1  -1    13854.14    13749.58    340.27 o 
  15   1  -1    10736.18    10852.49    411.15 o 
  17   1  -1     5052.24     5194.82    310.47 o 
  -2   2  -1   239297.42   226952.23   4477.71 o 
   0   2  -1   105957.76   104374.66   1513.28 o 
   2   2  -1    78501.48    75358.75   1270.75 o 
   4   2  -1    33628.88    34285.37    677.04 o 
   6   2  -1    30146.05    31869.84    485.11 o 
   8   2  -1     7541.24     8061.85    197.27 o 
  10   2  -1      943.23     1085.25     96.21 o 
  12   2  -1      510.75      515.62     87.41 o 
  14   2  -1     2605.81     2343.14    302.81 o 
  16   2  -1      478.12      265.54    143.91 o 
  18   2  -1     1007.96     1084.32    201.99 o 
  -3   3  -1     9998.67     9376.94    336.86 o 
  -1   3  -1    31392.13    31308.84    389.79 o 
   1   3  -1    17751.35    16839.86    461.94 o 
   3   3  -1    81128.78    81684.91   1086.48 o 
   5   3  -1    62204.93    68423.34    935.09 o 
   7   3  -1    15308.21    16508.21    322.04 o 
   9   3  -1    12807.53    12714.18    274.47 o 
  11   3  -1     5196.73     5163.77    177.67 o 
  13   3  -1     8100.33     8188.22    342.30 o 
  15   3  -1     5170.03     5390.30    299.99 o 
  17   3  -1     1031.27     1040.27    292.82 o 
  -4   4  -1     7870.29     8566.34    353.20 o 
  -2   4  -1    40515.89    42116.07    854.16 o 
   0   4  -1    10720.27    10856.47    175.67 o 
   2   4  -1     2830.29     2697.92    126.89 o 
   4   4  -1     1243.42     1074.91     65.56 o 
   6   4  -1    14743.47    14260.45    264.27 o 
   8   4  -1    10723.42    10879.92    237.15 o 
  10   4  -1     3741.07     3594.44    206.00 o 
  12   4  -1     3755.13     3682.09    335.61 o 
  14   4  -1     2207.26     2391.21    234.94 o 
  16   4  -1     1377.43     1532.37    333.34 o 
  18   4  -1      610.44      502.60    182.74 o 
  -5   5  -1     5479.17     5117.15    296.68 o 
  -3   5  -1     8756.87     8602.21    362.28 o 
  -1   5  -1    27560.36    28498.13    429.92 o 
   1   5  -1    12755.39    12108.20    287.77 o 
   3   5  -1    46960.89    46524.21    673.27 o 
   5   5  -1    41134.50    41259.78    616.75 o 
   7   5  -1    29860.06    31101.17    840.00 o 
   9   5  -1    32280.90    32042.06   1599.86 o 
  11   5  -1     9255.20     9703.56    359.19 o 
  13   5  -1     9857.90     9726.68    568.17 o 
  15   5  -1     6460.41     6811.12    457.40 o 
  17   5  -1     3999.30     4102.62    319.49 o 
  -6   6  -1    20126.40    19319.78    691.65 o 
  -4   6  -1    25345.84    24667.56    775.42 o 
  -2   6  -1    28769.88    28441.26    460.71 o 
   0   6  -1    25597.81    24847.60    418.78 o 
   2   6  -1    25313.51    24794.74    848.96 o 
   4   6  -1    17091.89    17352.97    413.07 o 
   6   6  -1     1048.14      886.65    116.83 o 
   8   6  -1      787.66      930.34    294.53 o 
  10   6  -1     2355.68     2550.08    201.64 o 
  12   6  -1      352.78      422.84    144.37 o 
  14   6  -1      454.52      262.21    136.62 o 
  16   6  -1      842.06     1300.38    285.56 o 
  -7   7  -1    13545.06    12847.92    593.59 o 
  -5   7  -1    13884.88    13734.11    580.43 o 
  -3   7  -1    13774.72    13831.21    260.85 o 
  -1   7  -1    18971.80    18975.13    344.34 o 
   1   7  -1    12316.42    12350.05    265.51 o 
   3   7  -1     3760.60     3598.87    172.20 o 
   5   7  -1     7090.14     6717.53    252.15 o 
   7   7  -1     5971.34     5700.42    251.06 o 
   9   7  -1      829.26      697.25    134.09 o 
  11   7  -1     3315.64     3467.72    239.82 o 
  13   7  -1       96.89      -43.21    108.28 o 
  15   7  -1      602.90      450.70    173.49 o 
  -8   8  -1     1306.01     1421.67    257.41 o 
  -6   8  -1     3269.09     3507.30    310.98 o 
  -4   8  -1     4861.36     4795.95    334.14 o 
  -2   8  -1     2184.49     1990.02    106.05 o 
   0   8  -1     6031.47     5718.81    174.82 o 
   2   8  -1    12666.29    12683.09    292.09 o 
   4   8  -1    15879.68    16123.97    482.02 o 
   6   8  -1    10331.12    10393.00    406.89 o 
   8   8  -1     7925.66     7997.61    312.95 o 
  10   8  -1     3239.29     2986.95    215.86 o 
  12   8  -1     4785.57     4624.93    280.27 o 
  14   8  -1     2543.28     3094.29    282.77 o 
  -7   9  -1     1791.47     1151.55    247.65 o 
  -5   9  -1     1991.26     2111.05    293.28 o 
  -3   9  -1     1326.20     1471.38    236.76 o 
  -1   9  -1     6123.42     6796.01    395.20 o 
   1   9  -1     7809.61     7893.55    229.98 o 
   3   9  -1     6630.45     6703.36    219.17 o 
   5   9  -1     7760.34     7951.79    311.55 o 
   7   9  -1     6713.89     7273.18    301.29 o 
   9   9  -1     3476.50     3390.19    224.30 o 
  11   9  -1     5617.84     5290.88    336.97 o 
  13   9  -1     3289.02     3543.40    279.27 o 
  -8  10  -1     1880.42     2476.29    357.52 o 
  -6  10  -1     6644.34     6440.31    456.71 o 
  -4  10  -1     5926.33     5987.91    422.44 o 
  -2  10  -1     4997.98     5123.05    370.91 o 
   0  10  -1     6453.44     6514.31    402.69 o 
   2  10  -1     2268.39     2187.47    178.17 o 
   4  10  -1     2625.23     2553.83    159.26 o 
   6  10  -1     2426.64     2223.30    201.54 o 
   8  10  -1     2248.38     2362.39    221.76 o 
  10  10  -1     1300.84     1162.04    186.88 o 
  12  10  -1     2134.57     2334.30    374.66 o 
  -9  11  -1     4511.81     4873.36    460.35 o 
  -7  11  -1     6588.94     6355.41    490.76 o 
  -5  11  -1     6382.06     6303.88    464.66 o 
  -3  11  -1     5683.85     5518.71    421.30 o 
  -1  11  -1     4060.45     4019.40    342.76 o 
   1  11  -1     1876.47     1556.28    257.64 o 
   3  11  -1     4400.27     4542.63    443.32 o 
   5  11  -1     3000.00     2976.34    236.42 o 
   7  11  -1      408.69      196.50    149.48 o 
   9  11  -1      172.79      125.21    121.18 o 
  11  11  -1      165.55      -67.68    119.12 o 
  -8  12  -1      201.53      145.05    198.62 o 
  -6  12  -1      636.97      566.58    247.88 o 
  -4  12  -1      721.52      698.69    233.58 o 
  -2  12  -1     2464.50     2275.63    334.59 o 
   0  12  -1     2948.27     3260.56    326.87 o 
   2  12  -1     2983.05     3073.97    353.43 o 
   4  12  -1     3141.37     3532.50    328.23 o 
   6  12  -1     3355.67     3781.52    250.63 o 
   8  12  -1     3052.73     3277.60    258.17 o 
  10  12  -1     2926.62     2747.84    267.49 o 
  -7  13  -1       51.04      -77.86    185.91 o 
  -5  13  -1      102.03      128.93    193.63 o 
  -3  13  -1      208.08      195.22    203.61 o 
  -1  13  -1      220.78      -63.79    156.63 o 
   1  13  -1      956.08     1113.87    261.27 o 
   3  13  -1      945.72      712.31    231.76 o 
   5  13  -1      763.52      704.82    226.77 o 
   7  13  -1      666.88      605.99    161.94 o 
  -2  14  -1      605.20      412.00    232.67 o 
   0  14  -1      976.14      878.93    278.07 o 
   2  14  -1     1532.96     1874.98    333.91 o 
   4  14  -1     1242.53     1703.37    312.57 o 
   2   0   0   173431.08   143175.36   3289.39 o 
   4   0   0    26837.88    27903.83    722.53 o 
   6   0   0    52491.55    52764.34   1324.97 o 
   8   0   0    45706.14    46887.89   1243.25 o 
  10   0   0    36849.94    38362.63   1095.25 o 
  12   0   0     6121.89     6436.90    356.16 o 
  14   0   0     4488.84     4691.08    330.96 o 
  16   0   0     1744.35     2109.92    365.24 o 
  18   0   0      221.86      450.13    265.13 o 
  -1   1   0     1276.59     1246.88     62.20 o 
   1   1   0     1148.75     1148.35     75.02 o 
   3   1   0     2408.05     2351.52     64.15 o 
   5   1   0     5357.59     5257.46    171.11 o 
   7   1   0    14009.27    14915.84    286.22 o 
   9   1   0    18503.97    19259.79    453.24 o 
  11   1   0     8193.65     8082.87    234.07 o 
  13   1   0     6623.35     6947.22    236.44 o 
  15   1   0     2761.07     3010.78    238.97 o 
  17   1   0     2823.45     2994.58    268.49 o 
  -2   2   0     8995.86     9234.62    278.75 o 
   0   2   0     4490.25     4303.09    124.60 o 
   2   2   0     8509.53     8683.59    197.10 o 
   4   2   0    60366.21    62894.89    849.44 o 
   6   2   0     6169.11     5963.66    171.76 o 
   8   2   0     1291.45     1279.28     93.09 o 
  10   2   0     2689.69     2566.13    212.34 o 
  12   2   0     2830.16     2775.52    147.27 o 
  14   2   0      468.02      615.71    144.64 o 
  16   2   0      871.29      866.48    177.17 o 
  18   2   0      210.59      166.80    178.30 o 
  -3   3   0    10419.09    10588.19    356.84 o 
  -1   3   0    18171.70    19090.92    289.20 o 
   1   3   0    17930.96    19013.52    361.73 o 
   3   3   0    10906.38    11096.06    257.87 o 
   5   3   0    10279.06    10206.24    224.04 o 
   7   3   0    19407.12    20034.34    348.74 o 
   9   3   0    12239.92    12277.32    267.68 o 
  11   3   0     7898.90     8030.75    313.23 o 
  13   3   0    11719.41    12146.11    828.19 o 
  15   3   0     6677.45     7068.71    344.86 o 
  17   3   0     4849.98     4945.79    317.91 o 
  -4   4   0    80850.92    83688.34   1862.04 o 
  -2   4   0    78581.77    79022.70   1043.72 o 
   0   4   0    37528.09    37837.68    853.84 o 
   2   4   0    77061.18    76530.61   1268.54 o 
   4   4   0    79046.40    79624.41   1331.06 o 
   6   4   0    49797.34    51803.36    747.10 o 
   8   4   0    19856.18    20750.98    370.82 o 
  10   4   0     8896.95     8914.02    615.84 o 
  12   4   0     4806.45     4769.22    262.38 o 
  14   4   0     2694.39     2711.33    256.18 o 
  16   4   0      714.22      709.10    175.01 o 
  -5   5   0    23959.49    23635.87    741.59 o 
  -3   5   0    12203.25    12402.20    220.38 o 
  -1   5   0    22891.54    23661.40    374.29 o 
   1   5   0    21739.71    22137.99    459.22 o 
   3   5   0    11642.86    11473.93    303.10 o 
   5   5   0    24271.57    24532.57    569.53 o 
   7   5   0    13711.98    14183.33    435.60 o 
   9   5   0     6739.56     7130.42    283.40 o 
  11   5   0     4392.62     4283.48    240.37 o 
  13   5   0     4597.67     4883.23    282.09 o 
  15   5   0     1921.48     1830.86    231.97 o 
  17   5   0      898.93     1141.89    221.10 o 
  -6   6   0     7734.22     6772.63    377.95 o 
  -4   6   0     9758.86     9800.86    247.65 o 
  -2   6   0     6820.54     6697.49    233.76 o 
   0   6   0     4581.30     4609.23    140.21 o 
   2   6   0     7137.45     7100.25    228.44 o 
   4   6   0    10382.82    11151.95    310.72 o 
   6   6   0     7620.25     7126.19    622.42 o 
   8   6   0     8868.18     8544.76    412.68 o 
  10   6   0     6127.63     6443.16    335.84 o 
  12   6   0     1191.78      727.85    155.82 o 
  14   6   0     2236.65     2496.99    258.46 o 
  16   6   0     1827.37     1890.26    268.08 o 
  -7   7   0     5711.81     6329.08    395.65 o 
  -5   7   0     4355.56     4640.69    313.03 o 
  -3   7   0     6177.01     6203.77    160.38 o 
  -1   7   0     3279.01     3128.14    119.71 o 
   1   7   0     3262.00     3320.61    131.26 o 
   3   7   0     6533.60     6468.61    234.83 o 
   5   7   0     4080.94     3697.20    189.33 o 
   7   7   0     5731.72     5483.62    448.66 o 
   9   7   0     3233.20     3249.55    208.31 o 
  11   7   0     5679.83     5596.95    283.74 o 
  13   7   0     4791.75     5120.67    591.89 o 
  15   7   0     4259.58     4691.44    307.47 o 
  -8   8   0     4538.20     4600.51    367.51 o 
  -6   8   0    13409.96    13869.40    619.02 o 
  -4   8   0    14377.20    14403.67    392.06 o 
  -2   8   0    22666.88    23005.72    416.14 o 
   0   8   0    18016.10    17604.57    352.77 o 
   2   8   0    23504.31    23513.39    444.96 o 
   4   8   0    14985.58    14859.89    790.62 o 
   6   8   0    12710.34    12999.65    839.20 o 
   8   8   0     4220.99     4155.99    534.46 o 
  10   8   0     3981.76     3980.20    355.13 o 
  12   8   0     1764.31     2064.30    262.86 o 
  14   8   0     1313.32     1237.94    208.57 o 
  -7   9   0     8901.05    10447.90    566.13 o 
  -5   9   0     7306.37     7560.98    458.53 o 
  -3   9   0    10745.09    10767.06    520.50 o 
  -1   9   0    17735.39    18184.79    446.59 o 
   1   9   0    18112.86    18149.49    381.60 o 
   3   9   0    11382.78    11506.28    299.27 o 
   5   9   0     7339.26     7606.66    295.42 o 
   7   9   0     8751.88     8602.55    571.23 o 
   9   9   0     1940.27     1797.95    267.85 o 
  11   9   0     1566.93     1696.15    219.08 o 
  13   9   0     1301.41     1273.48    213.35 o 
  -8  10   0     2689.21     2770.70    373.18 o 
  -6  10   0     4094.17     4342.87    377.27 o 
  -4  10   0     3144.36     2966.83    303.04 o 
  -2  10   0     3660.76     3485.51    305.08 o 
   0  10   0     5831.45     5377.06    361.60 o 
   2  10   0     3496.19     3481.60    166.20 o 
   4  10   0     2944.63     3020.18    165.49 o 
   6  10   0     3815.46     3867.32    226.17 o 
   8  10   0     2400.85     2550.47    209.98 o 
  10  10   0     4023.57     3997.45    258.73 o 
  12  10   0     2649.16     2720.28    265.59 o 
  -9  11   0      846.81      539.11    240.16 o 
  -7  11   0     1361.42     1563.54    302.58 o 
  -5  11   0      797.22      834.89    235.39 o 
  -3  11   0      116.43      135.74    152.54 o 
  -1  11   0      850.76      830.58    200.44 o 
   1  11   0      895.51      635.13    176.83 o 
   3  11   0       78.44       68.28     96.05 o 
   5  11   0      673.16      712.73    120.02 o 
   7  11   0     1238.85     1118.00    176.38 o 
   9  11   0      913.19      690.95    157.18 o 
  11  11   0     1004.46     1066.67    391.00 o 
  -8  12   0     1206.48     1249.84    334.36 o 
  -6  12   0      870.14     1020.12    282.84 o 
  -4  12   0      738.15      988.34    256.73 o 
  -2  12   0     2117.39     2032.51    315.52 o 
   0  12   0     1131.37      766.79    228.36 o 
   2  12   0     2222.27     2504.21    329.82 o 
   4  12   0      745.22     1004.68    166.21 o 
   6  12   0      902.94     1036.97    215.53 o 
   8  12   0     1186.97     1377.04    204.96 o 
  10  12   0      392.62      327.55    149.75 o 
  -7  13   0     2122.68     3275.09    456.49 o 
  -5  13   0     5470.10     5797.68    487.81 o 
  -3  13   0     6397.65     6443.48    494.17 o 
  -1  13   0     3555.71     4275.23    395.43 o 
   1  13   0     3519.23     3841.44    367.28 o 
   3  13   0     6318.47     6206.05    447.41 o 
   5  13   0     5488.48     6164.28    446.50 o 
   7  13   0     2226.52     2376.04    248.20 o 
  -2  14   0      553.97      484.63    242.20 o 
   0  14   0      246.16      379.76    212.92 o 
   2  14   0      563.23      835.80    254.23 o 
  -1   1   1    58855.32    59576.79    915.92 o 
   1   1   1    45586.91    47686.68   1009.45 o 
   3   1   1    13511.00    13914.10    226.29 o 
   5   1   1     8764.28     8696.42    220.41 o 
   7   1   1     3751.87     3508.61    196.69 o 
   9   1   1      206.16      223.82    180.92 o 
  11   1   1      371.74      328.69     90.31 o 
  13   1   1     1084.56     1138.23    128.36 o 
  15   1   1     2927.97     3403.74    456.26 o 
  17   1   1      839.94      716.85    295.09 o 
  -2   2   1    80192.54    77127.70   1204.67 o 
   0   2   1   105287.66   108669.21   1735.95 o 
   2   2   1   227905.23   210734.06   3237.65 o 
   4   2   1    43189.54    43993.63    619.02 o 
   6   2   1    66881.96    67541.98    940.43 o 
   8   2   1    78359.01    81586.04   2346.73 o 
  10   2   1    31739.69    33088.30    569.79 o 
  12   2   1    19091.37    19792.54    421.94 o 
  14   2   1    18070.82    18373.58    981.53 o 
  16   2   1     5172.18     5539.56    323.34 o 
  18   2   1     2825.51     3176.82    309.26 o 
  -3   3   1    81858.71    82334.84   1320.11 o 
  -1   3   1    15495.42    14965.33    372.61 o 
   1   3   1    31713.60    31345.98    739.10 o 
   3   3   1    10248.82     9922.86    244.16 o 
   5   3   1     4681.57     4870.08    204.31 o 
   7   3   1     3900.22     4022.05    123.75 o 
   9   3   1     1123.25     1051.27     86.02 o 
  11   3   1     3777.73     3864.94    222.06 o 
  13   3   1     2390.50     2853.56    246.74 o 
  15   3   1      640.21      684.54    165.23 o 
  17   3   1      932.69      901.76    258.77 o 
  -4   4   1      997.21     1041.91    135.06 o 
  -2   4   1     2875.22     2790.76    112.70 o 
   0   4   1    10934.10    11343.47    262.46 o 
   2   4   1    39517.13    40789.61    738.04 o 
   4   4   1     8011.87     8101.87    239.92 o 
   6   4   1    12259.17    12846.36    346.78 o 
   8   4   1     1925.43     1939.78     93.26 o 
  10   4   1     4309.30     4482.35    484.75 o 
  12   4   1      877.22     1067.75    166.05 o 
  14   4   1      272.61      317.98    138.90 o 
  16   4   1      980.89     1222.83    210.99 o 
  -5   5   1    40923.25    41671.77   1088.90 o 
  -3   5   1    46129.45    46238.16    824.82 o 
  -1   5   1    11801.00    11908.69    290.28 o 
   1   5   1    26634.92    27105.18    450.47 o 
   3   5   1     8394.04     8223.67    247.79 o 
   5   5   1     5656.50     5180.65    426.41 o 
   7   5   1     1233.85     1057.99    164.34 o 
   9   5   1     1527.62     1768.58    263.43 o 
  11   5   1     2478.31     2776.87    218.70 o 
  13   5   1     1192.25      977.83    170.57 o 
  15   5   1     1299.36     1149.53    201.14 o 
  17   5   1     1653.05     2003.94    316.43 o 
  -6   6   1     1249.93     1264.59    195.90 o 
  -4   6   1    16651.11    16877.87    401.32 o 
  -2   6   1    25390.27    25086.26    415.43 o 
   0   6   1    26123.92    26380.39    438.00 o 
   2   6   1    30843.36    31841.46    609.96 o 
   4   6   1    24848.41    24500.63    538.38 o 
   6   6   1    18831.39    18192.96    460.52 o 
   8   6   1    23560.27    23871.19    590.07 o 
  10   6   1    13075.88    13482.51    432.65 o 
  12   6   1     8172.99     8287.98    398.15 o 
  14   6   1     4849.91     4720.50    390.09 o 
  16   6   1     3031.60     3212.10    311.31 o 
  -7   7   1     6099.13     6433.04    393.38 o 
  -5   7   1     7215.22     7558.48    394.97 o 
  -3   7   1     3681.56     3465.35    123.33 o 
  -1   7   1    11814.25    11536.78    258.20 o 
   1   7   1    19146.36    19008.90    370.05 o 
   3   7   1    12872.81    12769.35    356.44 o 
   5   7   1    14324.24    14371.73    797.66 o 
   7   7   1    13766.43    14160.64    413.67 o 
   9   7   1     8081.56     8070.25    499.96 o 
  11   7   1     2361.28     2574.34    217.40 o 
  13   7   1     2771.24     2857.64    261.57 o 
  15   7   1     2797.09     3016.63    293.35 o 
  -8   8   1     7722.44     6971.70    447.63 o 
  -6   8   1     9896.14     9644.80    501.43 o 
  -4   8   1    15900.77    16428.03    460.23 o 
  -2   8   1    12432.31    12075.60    273.04 o 
   0   8   1     5581.86     5306.64    177.53 o 
   2   8   1     2263.51     2181.43    124.66 o 
   4   8   1     4705.18     4554.78    214.81 o 
   6   8   1     3449.41     3223.12    197.71 o 
   8   8   1     1372.68     1323.65    163.27 o 
  10   8   1      976.88      983.40    164.27 o 
  12   8   1      893.49     1030.35    179.02 o 
  14   8   1     1774.17     1679.20    229.61 o 
  -7   9   1     6585.25     6958.76    453.31 o 
  -5   9   1     7917.85     7828.84    456.49 o 
  -3   9   1     6802.28     6114.99    248.40 o 
  -1   9   1     8199.07     8166.76    227.91 o 
   1   9   1     6415.07     6175.49    206.58 o 
   3   9   1     1450.14     1387.90    127.60 o 
   5   9   1     1977.00     2030.93    185.15 o 
   7   9   1     1807.11     1708.75    179.92 o 
   9   9   1      184.78       97.49    110.66 o 
  11   9   1      337.70      461.61    140.66 o 
  13   9   1      608.36      690.08    207.13 o 
  -8  10   1     2249.15     2525.55    362.51 o 
  -6  10   1     2639.99     1936.27    297.14 o 
  -4  10   1     3006.80     2949.35    295.55 o 
  -2  10   1     2003.36     1726.30    258.55 o 
   0  10   1     6056.76     5683.95    484.52 o 
   2  10   1     5250.08     5159.90    201.28 o 
   4  10   1     5884.86     5862.43    260.90 o 
   6  10   1     6450.69     5760.56    494.74 o 
   8  10   1     1905.61     2239.15    217.54 o 
  10  10   1     1499.54     1660.04    206.61 o 
  12  10   1     1338.98     1664.09    225.09 o 
  -9  11   1      188.42      117.13    201.34 o 
  -7  11   1      344.35       98.52    181.37 o 
  -5  11   1     2992.77     3438.52    389.75 o 
  -3  11   1     4411.06     4289.07    362.74 o 
  -1  11   1     1598.84     1672.05    265.36 o 
   1  11   1     3948.52     3543.39    318.02 o 
   3  11   1     5503.73     5747.92    273.54 o 
   5  11   1     6557.02     6602.44    254.00 o 
   7  11   1     6558.19     6764.65    640.01 o 
   9  11   1     4680.04     5002.16    773.49 o 
  11  11   1     4251.97     4242.09    286.65 o 
  -8  12   1     3024.31     3872.31    460.80 o 
  -6  12   1     3337.33     3724.76    383.39 o 
  -4  12   1     3040.70     3601.50    361.60 o 
  -2  12   1     2950.37     3939.95    360.70 o 
   0  12   1     2874.34     3134.58    321.65 o 
   2  12   1     2582.91     2568.00    329.60 o 
   4  12   1      692.21      763.30    153.53 o 
   6  12   1      594.61      395.90    154.81 o 
   8  12   1      227.48       74.00    102.26 o 
  -7  13   1      670.85      813.78    277.16 o 
  -5  13   1      803.91      956.10    283.29 o 
  -3  13   1      900.47      675.99    252.65 o 
  -1  13   1      897.75     1374.00    291.69 o 
   1  13   1      270.77       54.25    183.87 o 
   3  13   1      217.07      304.63    180.92 o 
   5  13   1       94.63      263.09    169.57 o 
   7  13   1       59.98       -6.85    122.09 o 
  -4  14   1     1182.53     1087.08    293.73 o 
  -2  14   1     1525.07     1855.46    341.85 o 
   0  14   1     1065.65     1799.84    333.46 o 
   2  14   1      596.66      822.63    256.50 o 
   0   0   2    18841.03    18537.11    482.82 o 
   4   0   2    42188.53    42848.05   1095.71 o 
   6   0   2    29400.31    31252.46    876.66 o 
   8   0   2    44901.29    46498.59   1261.87 o 
  10   0   2    34505.93    37324.59   1099.11 o 
  12   0   2    10514.43    10979.07    510.74 o 
  14   0   2    13721.53    14212.84    624.69 o 
  16   0   2     8347.78     9158.57    645.57 o 
  18   0   2     4970.88     6090.96    596.54 o 
  -1   1   2   102988.42    97388.65   1541.15 o 
   1   1   2    54345.04    56618.25   1188.09 o 
   3   1   2    29454.58    28753.93    689.61 o 
   5   1   2    33903.61    36644.49   1245.52 o 
   7   1   2    16350.19    17641.82    410.11 o 
   9   1   2    11577.56    11495.87    328.67 o 
  11   1   2     3915.04     4043.12    174.22 o 
  13   1   2     1116.51     1323.34    137.59 o 
  15   1   2      818.50      784.24    175.46 o 
  17   1   2       13.40     -143.23    208.61 o 
  -2   2   2     9610.96     9496.52    201.39 o 
   0   2   2      352.09      297.81     68.21 o 
   2   2   2    15010.77    16121.65    419.94 o 
   4   2   2    17256.62    17635.10    328.05 o 
   6   2   2     1441.00     1471.40     79.44 o 
   8   2   2      377.37      379.90     64.13 o 
  10   2   2       51.04      -41.32     53.09 o 
  12   2   2      545.30      606.43    141.25 o 
  14   2   2     1647.90     2006.43    366.26 o 
  16   2   2      337.04      320.46    161.56 o 
  -3   3   2    14294.51    13536.82    304.06 o 
  -1   3   2    53645.79    52284.87    852.29 o 
   1   3   2    54443.63    55303.51   1226.00 o 
   3   3   2    25340.83    24334.33    623.33 o 
   5   3   2    42452.77    42153.07    616.02 o 
   7   3   2    22853.99    23230.05    399.42 o 
   9   3   2    13732.03    13701.08    295.09 o 
  11   3   2     3458.17     3693.20    223.54 o 
  13   3   2     1300.65     1396.67    186.00 o 
  15   3   2     1476.37     1194.79    206.38 o 
  17   3   2      391.93      162.75    151.10 o 
  -4   4   2     2800.94     2725.83    121.82 o 
  -2   4   2      365.90      484.27     61.95 o 
   0   4   2     5193.14     5175.29    166.29 o 
   2   4   2    20682.73    22337.00    597.22 o 
   4   4   2    26110.43    28043.08    563.73 o 
   6   4   2    17218.05    18352.66    540.36 o 
   8   4   2    15977.33    16500.81    442.77 o 
  10   4   2    12053.90    12067.56    394.90 o 
  12   4   2    10208.35    10023.30    525.49 o 
  14   4   2     7903.97     8061.44    373.76 o 
  16   4   2     7884.63     7452.01    385.48 o 
  -5   5   2     4731.44     4534.91    264.45 o 
  -3   5   2    17318.83    17522.21    389.31 o 
  -1   5   2    16557.17    16610.30    369.58 o 
   1   5   2     6142.28     6278.71    205.50 o 
   3   5   2    17367.46    18235.13    415.84 o 
   5   5   2     1671.60     1644.95    129.47 o 
   7   5   2     7851.88     7031.61    364.21 o 
   9   5   2     7441.57     7073.66    409.05 o 
  11   5   2     1612.90     1597.65    257.07 o 
  13   5   2      249.00      238.88    129.15 o 
  15   5   2     1562.01     1527.21    222.05 o 
  -6   6   2     8249.78     8229.94    401.55 o 
  -4   6   2     3030.11     2815.20    142.59 o 
  -2   6   2    19731.51    20022.49    446.13 o 
   0   6   2    16118.78    16506.41    390.85 o 
   2   6   2    22171.83    21876.42    725.25 o 
   4   6   2      288.55      205.81     70.84 o 
   6   6   2     3798.93     3470.43    297.48 o 
   8   6   2     4754.04     4057.41    390.54 o 
  10   6   2     4720.96     4286.21    331.19 o 
  12   6   2     2773.06     2792.75    229.69 o 
  14   6   2      725.96      790.71    225.41 o 
  16   6   2      295.35      424.00    168.71 o 
  -7   7   2    15547.56    15721.91    635.81 o 
  -5   7   2    20486.19    20679.68    491.96 o 
  -3   7   2    28004.75    28475.43    605.10 o 
  -1   7   2    39292.66    38877.48    620.02 o 
   1   7   2    23557.66    23559.01    435.94 o 
   3   7   2    20635.20    20017.79    826.94 o 
   5   7   2    13086.80    12858.26    378.88 o 
   7   7   2    15277.09    14790.40   1062.45 o 
   9   7   2     5385.10     5188.56    305.88 o 
  11   7   2     3262.52     3001.95    217.82 o 
  13   7   2     1226.45     1276.77    256.16 o 
  15   7   2      810.76     1030.17    303.95 o 
  -8   8   2     1536.09     1290.92    247.65 o 
  -6   8   2     2346.11     2553.24    258.32 o 
  -4   8   2     1326.55     1470.89    144.41 o 
  -2   8   2     4824.26     4830.30    164.05 o 
   0   8   2     2013.18     1965.28    117.10 o 
   2   8   2     3991.02     3935.08    163.27 o 
   4   8   2     9175.41     9132.38    310.87 o 
   6   8   2     7219.99     7202.00    288.80 o 
   8   8   2     2010.88     2367.20    212.47 o 
  10   8   2     1507.02     1650.98    191.30 o 
  12   8   2     3904.24     3674.00    258.94 o 
  14   8   2     2727.26     2937.34    499.05 o 
  -7   9   2     2090.41     2749.14    339.13 o 
  -5   9   2      814.32      635.59    183.87 o 
  -3   9   2      777.35      934.85    138.81 o 
  -1   9   2      411.45      379.45     78.08 o 
   1   9   2     1390.61     1439.22    123.66 o 
   3   9   2     3552.79     3339.67    164.24 o 
   5   9   2     2093.37     2297.85    171.98 o 
   7   9   2     4094.10     4107.38    234.62 o 
   9   9   2     4809.04     4650.18    261.83 o 
  11   9   2     4767.87     4362.93    478.96 o 
  13   9   2     2085.50     2034.30    236.09 o 
  -8  10   2     4208.76     4208.94    385.66 o 
  -6  10   2     4807.60     4820.47    387.25 o 
  -4  10   2     9045.96     9296.81    504.16 o 
  -2  10   2     6724.55     6508.18    405.19 o 
   0  10   2     4703.82     4732.74    189.33 o 
   2  10   2     5071.00     5039.56    202.68 o 
   4  10   2     7841.68     7581.77    261.89 o 
   6  10   2     4200.05     3886.17    233.13 o 
   8  10   2     2589.15     2632.22    234.63 o 
  10  10   2     1389.75     1362.77    196.63 o 
  12  10   2      580.83      572.27    159.25 o 
  -9  11   2     1774.30     2089.04    360.24 o 
  -7  11   2     1123.26     1141.10    276.25 o 
  -5  11   2     5887.39     5833.77    434.01 o 
  -3  11   2     4704.29     4788.01    381.12 o 
  -1  11   2     3127.35     2856.96    288.96 o 
   1  11   2     5613.57     5938.19    391.57 o 
   3  11   2     3641.37     3611.65    187.42 o 
   5  11   2     4036.84     3688.50    205.76 o 
   7  11   2     1385.41     1400.89    184.80 o 
   9  11   2     1050.86     1118.31    189.23 o 
  11  11   2      546.09      421.37    154.54 o 
  -8  12   2     1890.28     2016.40    354.11 o 
  -6  12   2     3370.46     3751.32    439.92 o 
  -4  12   2     3991.25     4398.48    393.38 o 
  -2  12   2     2890.23     3034.70    320.52 o 
   0  12   2     1012.50     1242.80    261.73 o 
   2  12   2     3314.91     3140.70    312.57 o 
   4  12   2     2453.32     2864.30    229.04 o 
   6  12   2     2788.61     2840.15    204.63 o 
   8  12   2     1053.71      974.62    172.85 o 
  -7  13   2      607.16      585.65    256.96 o 
  -5  13   2      148.62        3.40    184.55 o 
  -3  13   2        3.51      115.31    169.11 o 
  -1  13   2        0.46      168.88    177.96 o 
   1  13   2       33.09       10.44    164.80 o 
   3  13   2      972.32      767.02    218.82 o 
   5  13   2     1888.94     1585.11    280.79 o 
   7  13   2     1074.94     1245.31    197.50 o 
  -4  14   2     2522.34     2808.38    410.86 o 
  -2  14   2     2172.03     2870.58    406.55 o 
   0  14   2     1612.74     1879.29    328.23 o 
   2  14   2     1453.17     1290.47    279.20 o 
  -1   1   3    60788.54    62586.87   1546.52 o 
   1   1   3    90066.23    85662.74   1819.82 o 
   5   1   3    46642.86    49618.53    909.59 o 
   7   1   3    35564.99    37406.67    746.28 o 
   9   1   3    19591.39    20233.97    629.46 o 
  11   1   3    13868.00    14511.17    348.33 o 
  13   1   3     7812.36     8218.92    349.83 o 
  15   1   3     7123.03     7416.35    364.56 o 
  17   1   3     1689.27     2291.97    427.66 o 
  -2   2   3     3325.23     3432.16    101.97 o 
   0   2   3     7982.62     8206.27    369.09 o 
   2   2   3    14071.23    14477.30    382.49 o 
   4   2   3    13943.13    13680.54    414.27 o 
   6   2   3     1834.62     1707.38     88.10 o 
   8   2   3     1196.27     1117.37     89.85 o 
  10   2   3      517.99      410.76     79.40 o 
  12   2   3     3233.22     3156.27    220.76 o 
  14   2   3     3660.47     3844.81    276.14 o 
  16   2   3     3535.10     4051.39    574.30 o 
  -3   3   3    15336.36    15619.77    520.39 o 
  -1   3   3    26929.86    26766.34    498.29 o 
   1   3   3    51627.52    52929.37   1154.50 o 
   3   3   3    31163.60    31607.71    776.10 o 
   5   3   3    28998.89    30724.23    478.38 o 
   7   3   3    10163.30    10191.33    227.68 o 
   9   3   3     6575.85     6530.88    193.27 o 
  11   3   3     9982.22    10147.30    369.59 o 
  13   3   3     3807.10     3454.70    308.15 o 
  15   3   3     1424.94     1625.59    225.78 o 
  17   3   3      979.24      934.43    217.73 o 
  -4   4   3     2867.49     3146.01    132.88 o 
  -2   4   3     7582.37     7595.50    204.96 o 
   0   4   3    15009.04    15463.07    332.40 o 
   2   4   3    23947.66    23908.94    654.65 o 
   4   4   3     7324.63     7263.22    230.65 o 
   6   4   3     4687.45     4698.86    121.58 o 
   8   4   3     3016.13     2954.42    180.32 o 
  10   4   3     3628.51     3596.71    217.08 o 
  12   4   3     2263.64     2166.99    216.87 o 
  14   4   3      334.08      239.38    137.68 o 
  16   4   3      663.54      505.10    261.50 o 
  -5   5   3     9984.97    10022.93    282.46 o 
  -3   5   3    22732.24    22615.76    481.12 o 
  -1   5   3    57509.20    58599.09   1013.17 o 
   1   5   3    49876.84    49936.50    906.71 o 
   3   5   3    57712.45    59519.94   1387.17 o 
   5   5   3    16000.53    15952.64    402.88 o 
   7   5   3    27642.35    28621.78    638.34 o 
   9   5   3    17804.55    17567.83    491.09 o 
  11   5   3     4396.92     4405.80    249.86 o 
  13   5   3     7093.63     6943.10    563.52 o 
  15   5   3     3041.04     3514.45    310.18 o 
  -6   6   3    17796.98    16842.59    606.76 o 
  -4   6   3    10129.42     9526.11    371.25 o 
  -2   6   3     8524.48     8105.18    250.48 o 
   0   6   3    17439.56    17402.30    410.71 o 
   2   6   3     6694.07     6602.70    231.85 o 
   4   6   3      880.19      804.13    108.50 o 
   6   6   3     3304.78     2841.97    285.33 o 
   8   6   3     1693.29     1758.74    172.99 o 
  10   6   3      759.64      653.36    130.77 o 
  12   6   3     2049.04     1642.63    391.79 o 
  14   6   3     1585.00     1795.05    287.26 o 
  16   6   3     1371.84     1569.97    405.64 o 
  -7   7   3     7383.18     7639.75    418.58 o 
  -5   7   3     3991.40     4050.76    277.27 o 
  -3   7   3     5058.44     5130.31    206.96 o 
  -1   7   3     9639.48     9785.53    293.26 o 
   1   7   3     7761.38     7866.33    237.67 o 
   3   7   3     3375.92     3226.47    170.49 o 
   5   7   3     6629.96     6081.34    250.22 o 
   7   7   3     2699.61     2932.86    188.40 o 
   9   7   3     1399.63     1433.75    168.19 o 
  11   7   3     1403.29     1420.39    188.46 o 
  13   7   3     1373.09     1410.00    208.07 o 
  15   7   3      988.54     1150.08    211.34 o 
  -8   8   3     1952.68     2417.27    295.09 o 
  -6   8   3     5875.47     6052.83    382.71 o 
  -4   8   3     9323.21     9270.67    406.09 o 
  -2   8   3     6973.05     7178.51    265.38 o 
   0   8   3    12790.08    12843.50    303.48 o 
   2   8   3    10285.62    10396.50    277.01 o 
   4   8   3     7973.28     7570.17    292.26 o 
   6   8   3     7616.30     7682.54    302.08 o 
   8   8   3     3340.05     3331.22    234.83 o 
  10   8   3     1952.12     2003.86    208.22 o 
  12   8   3     4475.71     3852.33    343.56 o 
  14   8   3     1489.86     1614.72    249.24 o 
  -7   9   3     5161.13     5276.96    385.89 o 
  -5   9   3     6541.48     6665.50    270.64 o 
  -3   9   3     8952.85     8952.45    313.58 o 
  -1   9   3    14622.44    14586.04    409.57 o 
   1   9   3     7395.11     7403.18    234.59 o 
   3   9   3    11429.45    11706.63    314.68 o 
   5   9   3     7539.54     7506.28    416.76 o 
   7   9   3     6819.99     7608.89    472.15 o 
   9   9   3     7320.93     7241.97    668.16 o 
  11   9   3     4155.97     4211.04    270.77 o 
  13   9   3     2417.09     2590.00    278.07 o 
  -8  10   3     3240.21     3199.95    336.86 o 
  -6  10   3     5942.43     6008.11    418.35 o 
  -4  10   3     5937.50     5831.73    393.16 o 
  -2  10   3     2726.13     2802.85    190.64 o 
   0  10   3     3264.64     3258.93    247.09 o 
   2  10   3     3106.96     3157.39    168.59 o 
   4  10   3     1957.22     1831.34    157.74 o 
   6  10   3     2738.25     2779.07    214.40 o 
   8  10   3     2230.63     2540.78    229.27 o 
  10  10   3     1208.50     1200.26    260.25 o 
  12  10   3     1185.13     1154.59    197.96 o 
  -9  11   3     4253.71     4170.13    411.54 o 
  -7  11   3     6819.35     7594.58    519.82 o 
  -5  11   3     4236.08     4538.31    379.08 o 
  -3  11   3     5407.02     5818.11    406.09 o 
  -1  11   3     1432.00     1427.80    247.20 o 
   1  11   3      820.39      839.96    130.73 o 
   3  11   3     1878.35     1824.35    162.00 o 
   5  11   3        1.39      -59.76     83.94 o 
   7  11   3       94.42       18.41     92.83 o 
   9  11   3      197.87      236.74    134.38 o 
  11  11   3      392.36      405.54    158.10 o 
  -8  12   3      964.87     1443.24    314.16 o 
  -6  12   3     2442.33     2323.07    351.62 o 
  -4  12   3     4081.84     4596.65    405.64 o 
  -2  12   3     4440.05     5014.55    398.15 o 
   0  12   3     2678.82     2903.95    298.50 o 
   2  12   3     2727.55     2718.04    323.01 o 
   4  12   3     3377.43     3230.17    226.38 o 
   6  12   3     2672.85     3017.47    208.96 o 
   8  12   3     1817.48     1915.63    195.02 o 
  -7  13   3      428.63      373.41    246.06 o 
  -5  13   3      575.52      576.11    252.19 o 
  -3  13   3      820.10      793.57    230.85 o 
  -1  13   3     1444.48     1173.79    268.08 o 
   1  13   3     1842.76     2440.42    343.44 o 
   3  13   3      609.94      933.40    226.54 o 
   5  13   3      566.45      720.22    158.90 o 
  -4  14   3      807.37     1060.52    307.58 o 
  -2  14   3     1541.35     1910.62    338.45 o 
   0  14   3     1290.69     1684.98    322.79 o 
   2  14   3     1871.48     2105.38    346.62 o 
  -2   0   4   130547.66   120231.83   2923.24 o 
   0   0   4   144732.08   133172.14   3106.20 o 
   6   0   4    21333.61    22926.51    721.84 o 
   8   0   4    21239.76    21790.63    732.97 o 
  10   0   4     9539.58     9344.03    451.72 o 
  12   0   4      122.52      122.80    125.07 o 
  16   0   4      249.18      -34.28    249.69 o 
  -3   1   4    81165.56    77974.42   1917.88 o 
  -1   1   4    10260.56    10764.34    378.63 o 
   1   1   4    40509.96    43015.80    891.64 o 
   7   1   4    16148.42    16893.74    423.12 o 
   9   1   4    12205.10    12141.29    360.69 o 
  11   1   4     6097.28     6252.79    222.90 o 
  13   1   4     9604.97    10389.88    479.87 o 
  15   1   4     4927.22     5444.06    316.86 o 
  17   1   4     1769.83     2321.48    449.22 o 
  -4   2   4    12398.91    12196.45    400.42 o 
  -2   2   4     3828.78     3884.17    295.55 o 
   0   2   4    23157.31    24619.99    693.02 o 
   2   2   4    23949.34    24769.48    608.57 o 
   4   2   4       57.44       43.36     54.48 o 
   6   2   4        6.64      -15.90     40.77 o 
   8   2   4     1141.68     1139.60    209.86 o 
  10   2   4     3287.64     3303.55    155.66 o 
  12   2   4      847.48      848.87    153.30 o 
  14   2   4      355.45      221.79    138.82 o 
  16   2   4      188.36        1.15    143.98 o 
  -3   3   4     2143.29     2139.45     95.67 o 
  -1   3   4     5581.32     6098.55    162.68 o 
   1   3   4     5729.24     6245.41    235.28 o 
   3   3   4    36120.46    38719.01    935.90 o 
   5   3   4    17740.71    17928.98    548.65 o 
   7   3   4    19639.65    20109.24    373.28 o 
   9   3   4    25774.87    25915.39    910.14 o 
  11   3   4     9768.76    10356.79    379.89 o 
  13   3   4     9705.23    10297.06    558.64 o 
  15   3   4     5874.13     6038.10    341.12 o 
  17   3   4     4898.35     5062.16    349.17 o 
  -4   4   4    46192.84    46799.59    827.56 o 
  -2   4   4    53579.52    55981.44    959.10 o 
   0   4   4    44722.98    45398.98    806.48 o 
   2   4   4    79985.63    82866.38   1813.01 o 
   4   4   4    48022.21    48990.54   1154.27 o 
   6   4   4    21826.78    22746.45    387.64 o 
   8   4   4    18327.76    17600.61    679.74 o 
  10   4   4     2333.26     2492.45    219.84 o 
  12   4   4     1095.03      863.07    156.93 o 
  14   4   4      557.20      373.92    149.20 o 
  16   4   4       30.32     -178.29    128.65 o 
  -5   5   4     7143.32     7464.16    234.17 o 
  -3   5   4    13427.30    13446.27    326.50 o 
  -1   5   4     2647.42     2816.76    129.75 o 
   1   5   4    12142.55    12266.70    316.23 o 
   3   5   4    14921.60    14788.05    475.78 o 
   5   5   4    13783.62    13596.65    365.57 o 
   7   5   4     9742.37     9821.05    564.76 o 
   9   5   4     4142.85     4036.63    226.36 o 
  11   5   4     4406.24     4158.64    244.50 o 
  13   5   4     2722.76     2836.86    245.66 o 
  15   5   4     2011.23     2296.92    260.93 o 
  -6   6   4     7486.96     7262.33    251.42 o 
  -4   6   4     4576.80     4540.33    186.10 o 
  -2   6   4     6626.15     6980.08    228.95 o 
   0   6   4     2322.31     2336.64    227.11 o 
   2   6   4    11556.58    11411.72    326.08 o 
   4   6   4     8923.41     8951.85    286.53 o 
   6   6   4     2936.09     2859.03    249.24 o 
   8   6   4     7012.66     6678.17    283.15 o 
  10   6   4     3683.48     3857.67    232.73 o 
  12   6   4     3859.22     3482.32    288.28 o 
  14   6   4     2251.86     2065.34    245.56 o 
  -7   7   4     3395.18     2920.97    260.14 o 
  -5   7   4     5095.82     5127.07    491.22 o 
  -3   7   4     7105.09     6942.93    248.62 o 
  -1   7   4     8091.18     8141.43    279.89 o 
   1   7   4     2426.30     2580.69    154.87 o 
   3   7   4     7561.51     6964.69    219.90 o 
   5   7   4     6731.25     6833.54    270.34 o 
   7   7   4     9440.24     8671.42    321.71 o 
   9   7   4     8103.54     7935.86    326.75 o 
  11   7   4     7354.60     7489.34    339.41 o 
  13   7   4     4720.85     4727.83    292.72 o 
  15   7   4     2872.65     3013.04    288.47 o 
  -8   8   4     9153.21     9097.06    491.22 o 
  -6   8   4    11516.35    11987.14    372.99 o 
  -4   8   4    15312.05    15350.42    420.86 o 
  -2   8   4    25223.41    25533.12    589.02 o 
   0   8   4    13075.12    13175.51    399.28 o 
   2   8   4     9336.29     9261.53    261.94 o 
   4   8   4     9509.50     9515.49    277.39 o 
   6   8   4     3566.52     3334.43    206.12 o 
   8   8   4     4349.00     3956.63    259.46 o 
  10   8   4     4363.86     3845.58    464.32 o 
  12   8   4      439.46      292.53    140.81 o 
  14   8   4      221.11       60.25    138.49 o 
  -7   9   4     4599.18     4457.96    352.75 o 
  -5   9   4    10918.91    11960.63    379.24 o 
  -3   9   4    10329.32    10717.69    349.67 o 
  -1   9   4     9836.30     9840.89    268.76 o 
   1   9   4    12121.77    12095.47    312.89 o 
   3   9   4    10775.32    10853.48    305.17 o 
   5   9   4     2382.45     2440.97    159.03 o 
   7   9   4     2596.74     2606.55    211.89 o 
   9   9   4      491.94      519.79    139.09 o 
  11   9   4      769.15      842.33    173.97 o 
  13   9   4      171.36      101.66    133.87 o 
  -8  10   4     1082.90     1281.61    279.66 o 
  -6  10   4     2945.53     2858.32    295.55 o 
  -4  10   4      501.17      432.54    114.76 o 
  -2  10   4     1275.67     1145.03    149.76 o 
   0  10   4     4875.20     4767.56    195.64 o 
   2  10   4     2278.81     2268.68    146.80 o 
   4  10   4     3852.94     3660.85    186.91 o 
   6  10   4     5311.28     5106.17    227.55 o 
   8  10   4     3499.31     3416.00    232.03 o 
  10  10   4     3974.71     4122.76    268.08 o 
  12  10   4     1973.92     2309.99    249.98 o 
  -9  11   4       13.64       49.71    195.22 o 
  -7  11   4      240.65      115.54    161.17 o 
  -5  11   4      133.13      330.73    174.56 o 
  -3  11   4     1168.57     1086.85    240.39 o 
  -1  11   4     1181.87     1740.37    262.86 o 
   1  11   4     1993.84     2277.02    276.98 o 
   3  11   4      725.44      640.88    111.67 o 
   5  11   4     2745.43     2664.28    202.88 o 
   7  11   4     2248.28     2302.55    193.08 o 
   9  11   4     1511.88     1415.83    195.04 o 
  -8  12   4     2036.52     1807.79    335.50 o 
  -6  12   4      951.14     1069.15    273.98 o 
  -4  12   4     1727.43     1859.09    309.17 o 
  -2  12   4      783.09      633.32    210.65 o 
   0  12   4     1191.56     1470.93    270.81 o 
   2  12   4     2124.69     2723.49    328.69 o 
   4  12   4     1752.20     1816.20    230.01 o 
   6  12   4     1180.01     1232.65    165.51 o 
   8  12   4      954.65      786.17    158.83 o 
  -7  13   4     3879.25     4543.53    440.82 o 
  -5  13   4     4092.58     4577.36    427.20 o 
  -3  13   4     7084.13     7470.41    508.70 o 
  -1  13   4     5817.23     6111.39    450.59 o 
   1  13   4     4397.88     4346.05    374.31 o 
   3  13   4     4008.50     4107.70    358.65 o 
   5  13   4     2050.48     2276.90    239.79 o 
  -2  14   4      465.30      762.70    260.36 o 
   0  14   4      177.40     -182.05    152.09 o 
  -3   1   5    15159.65    14639.37    463.30 o 
  -1   1   5   116764.26   113445.30   3191.33 o 
   1   1   5    12473.86    12740.44    356.36 o 
   7   1   5     6007.45     6271.23    239.68 o 
   9   1   5     1489.99     1559.94    156.53 o 
  11   1   5     5079.50     5161.30    208.74 o 
  13   1   5     2930.03     3056.33    263.31 o 
  15   1   5     4255.96     4528.45    316.93 o 
  17   1   5     1774.62     2098.57    439.92 o 
  -4   2   5    34721.39    32517.96    888.69 o 
  -2   2   5   107053.82   106202.59   1666.70 o 
   0   2   5   122632.77   124556.01   2406.43 o 
   2   2   5    65655.90    65550.52   1400.33 o 
   4   2   5    64408.01    64278.89   1471.16 o 
   6   2   5    53688.07    53468.48   1314.07 o 
   8   2   5    48878.32    49511.05    956.05 o 
  10   2   5    24935.07    25814.00    502.11 o 
  12   2   5    10620.00    10949.31    409.31 o 
  14   2   5     7019.16     7623.13    371.82 o 
  16   2   5     2370.28     2673.32    292.62 o 
  -5   3   5    12445.94    12762.57    453.99 o 
  -3   3   5     2452.05     2262.42     99.47 o 
  -1   3   5     4152.55     4254.54    130.16 o 
   1   3   5      295.35      181.47     46.42 o 
   3   3   5    26643.83    28651.10    726.61 o 
   5   3   5    14719.34    15077.92    488.27 o 
   7   3   5     1145.17     1154.63     90.48 o 
   9   3   5      554.20      656.74    149.48 o 
  11   3   5     1887.75     1734.67    191.83 o 
  13   3   5     3004.33     3208.19    239.43 o 
  15   3   5     1107.53      967.86    343.67 o 
  -4   4   5    10339.56    10772.63    296.23 o 
  -2   4   5     6605.47     6780.81    194.49 o 
   0   4   5    13408.04    13759.85    316.67 o 
   2   4   5     4503.75     4744.20    219.05 o 
   4   4   5     3057.82     3269.41    195.67 o 
   6   4   5     2179.48     2287.51    126.30 o 
   8   4   5     3790.53     3808.31    208.96 o 
  10   4   5     3194.26     3099.39    309.05 o 
  12   4   5      392.05      648.63    150.20 o 
  14   4   5      721.40      757.47    179.11 o 
  16   4   5      565.20      769.24    200.10 o 
  -5   5   5    31866.64    31872.05    765.31 o 
  -3   5   5     1463.17     1301.36     96.40 o 
  -1   5   5     1897.19     1881.70    111.74 o 
   1   5   5     8255.41     8472.19    252.42 o 
   3   5   5     1530.32     1335.41    147.77 o 
   5   5   5     2862.64     2332.38    186.14 o 
   7   5   5     1730.80     1450.53    172.18 o 
   9   5   5     2998.65     3019.91    199.55 o 
  11   5   5     2817.02     2963.48    234.83 o 
  13   5   5     2412.84     2930.90    265.06 o 
  15   5   5     1938.46     2257.87    350.25 o 
  -6   6   5    11295.18    11402.35    330.06 o 
  -4   6   5    20776.75    21487.86    484.10 o 
  -2   6   5    41589.55    42492.31    821.72 o 
   0   6   5    27720.76    28172.11    588.34 o 
   2   6   5    13689.46    13308.71    361.03 o 
   4   6   5    38795.59    39676.93   1033.05 o 
   6   6   5    23302.31    22365.50    544.42 o 
   8   6   5    14658.99    14489.41    632.41 o 
  10   6   5    10982.56    10803.17    954.40 o 
  12   6   5     5806.02     6102.65    315.31 o 
  14   6   5     2549.99     3157.97    290.71 o 
  -7   7   5     4684.56     4983.68    330.28 o 
  -5   7   5     8312.24     8248.19    281.11 o 
  -3   7   5    15511.91    15278.64    398.58 o 
  -1   7   5     8861.81     8853.65    283.06 o 
   1   7   5    13048.50    13301.77    368.08 o 
   3   7   5     8097.23     7841.90    283.92 o 
   5   7   5     6861.88     6480.31    396.33 o 
   7   7   5     2693.51     2793.48    190.66 o 
   9   7   5     3011.57     2724.01    211.11 o 
  11   7   5     3362.70     3382.82    235.46 o 
  13   7   5     2616.87     2948.75    272.38 o 
  -8   8   5     6671.27     6945.14    416.08 o 
  -6   8   5     6537.74     6537.02    264.92 o 
  -4   8   5     9191.83     9373.87    316.20 o 
  -2   8   5     6620.49     6826.34    259.04 o 
   0   8   5     6586.82     7061.96    271.03 o 
   2   8   5     3436.01     3508.67    195.03 o 
   4   8   5     1343.68     1283.55    143.47 o 
   6   8   5     2197.65     2278.97    179.01 o 
   8   8   5     5363.05     4705.96    253.57 o 
  10   8   5     3466.67     3522.03    376.70 o 
  12   8   5     1565.96     1222.46    206.57 o 
  -7   9   5     3514.25     3539.99    312.12 o 
  -5   9   5     2636.86     2476.13    175.27 o 
  -3   9   5     4937.34     4775.95    234.50 o 
  -1   9   5     2362.47     2172.17    176.47 o 
   1   9   5     1870.84     1808.97    233.29 o 
   3   9   5     1062.22     1052.01    123.90 o 
   5   9   5     2695.20     2277.59    154.96 o 
   7   9   5     2180.87     1948.73    197.98 o 
   9   9   5     1033.33     1054.28    319.16 o 
  11   9   5      644.95      677.59    160.07 o 
  -8  10   5     3891.80     3936.10    367.28 o 
  -6  10   5     5352.51     5238.37    382.26 o 
  -4  10   5     1123.31     1541.60    242.32 o 
  -2  10   5     5280.41     5075.02    377.49 o 
   0  10   5     7200.40     7122.49    243.00 o 
   2  10   5     2998.00     2888.50    163.84 o 
   4  10   5     1211.43     1187.39    165.06 o 
   6  10   5     5123.58     5099.09    231.66 o 
   8  10   5     3611.76     3316.69    235.85 o 
  10  10   5     2239.28     2039.62    227.09 o 
  -9  11   5     1387.96     1424.39    301.00 o 
  -7  11   5     3372.48     3440.11    353.66 o 
  -5  11   5     5343.55     5634.47    410.86 o 
  -3  11   5     6089.55     7013.02    435.83 o 
  -1  11   5     7326.58     7975.48    332.34 o 
   1  11   5     8223.67     8660.42    285.57 o 
   3  11   5     6425.29     6980.75    262.10 o 
   5  11   5     8868.36     8830.31    350.17 o 
   7  11   5     4904.74     4501.97    231.57 o 
   9  11   5     2352.80     2942.36    339.36 o 
  -8  12   5     1631.45     2215.70    355.70 o 
  -6  12   5     1243.11     1696.11    309.62 o 
  -4  12   5     1519.90     1713.59    299.18 o 
  -2  12   5     1914.17     2358.25    319.16 o 
   0  12   5     1000.38      665.55    208.84 o 
   2  12   5     1313.50     1333.72    153.51 o 
   4  12   5     1579.89     1704.14    176.33 o 
   6  12   5     1240.80     1213.60    159.44 o 
   8  12   5      422.50      468.78    129.80 o 
  -7  13   5      580.01      590.64    252.19 o 
  -5  13   5      237.81      206.34    203.84 o 
  -3  13   5      301.06      290.78    189.99 o 
  -1  13   5       21.15       70.14    180.01 o 
   1  13   5       13.85      278.30    178.87 o 
   3  13   5        8.96       34.28    157.76 o 
   5  13   5        4.06       41.80    114.97 o 
  -2  14   5      502.20      546.38    247.42 o 
   0  14   5      222.00       74.68    175.47 o 
   0   0   6    62002.29    60281.06   1549.92 o 
   8   0   6    31954.24    32577.66   1027.38 o 
  10   0   6    25458.80    27390.60    940.21 o 
  12   0   6    13580.12    14524.96    647.84 o 
  16   0   6     5558.20     6550.85    621.51 o 
  -3   1   6    17516.03    17480.89    515.51 o 
  -1   1   6    10464.61    10498.15    418.58 o 
   1   1   6    15605.22    15234.66    262.56 o 
   9   1   6     1641.83     2004.79    170.27 o 
  11   1   6       58.69      -75.15     74.25 o 
  13   1   6      280.82      229.65    132.85 o 
  15   1   6      300.41      215.87    253.10 o 
  -4   2   6     4435.31     4406.20    224.04 o 
  -2   2   6    13912.19    13900.71    277.16 o 
   0   2   6     4203.82     4227.69     94.89 o 
   2   2   6      817.90      821.27     83.53 o 
   4   2   6     1231.05     1527.45    128.93 o 
   6   2   6     4071.15     3923.61    236.53 o 
   8   2   6     1520.40     1934.25    168.90 o 
  10   2   6      967.44     1099.54    222.00 o 
  12   2   6       43.74       50.29    104.93 o 
  14   2   6     1470.21     1439.00    219.76 o 
  16   2   6       29.34       -3.63    226.31 o 
  -5   3   6    24807.16    24103.48    725.93 o 
  -3   3   6    34013.19    32618.20    585.00 o 
  -1   3   6    26183.36    25951.58    480.53 o 
   1   3   6    48730.45    48437.11    682.66 o 
   3   3   6    14120.35    13972.69    422.44 o 
   5   3   6    16168.83    16112.11    519.59 o 
   7   3   6     1884.37     1882.99    126.10 o 
   9   3   6     6489.14     6264.90    275.10 o 
  11   3   6     1352.65     1482.27    187.21 o 
  13   3   6       72.18      -58.62    113.31 o 
  15   3   6      622.43      530.57    175.48 o 
  -6   4   6      237.39      159.35     87.17 o 
  -4   4   6     6461.85     6470.58    200.30 o 
  -2   4   6    37555.79    38547.51    698.86 o 
   0   4   6    46050.54    48371.21    858.93 o 
   2   4   6    29829.70    32017.29    623.98 o 
   4   4   6    14895.12    14952.85    476.24 o 
   6   4   6    38587.55    39935.02   1046.67 o 
   8   4   6    29944.52    29533.26    678.86 o 
  10   4   6    15312.42    15364.78    475.74 o 
  12   4   6    13865.88    14631.23    523.22 o 
  14   4   6     5976.04     6204.05    344.08 o 
  -5   5   6    11761.71    11338.35    355.13 o 
  -3   5   6     6809.45     6786.43    215.26 o 
  -1   5   6    12513.84    12190.80    482.25 o 
   1   5   6    12262.99    12241.03    316.81 o 
   3   5   6    10439.59    10511.01    380.90 o 
   5   5   6     6032.17     5911.63    292.82 o 
   7   5   6     1587.55     1565.86    289.87 o 
   9   5   6     1125.66     1174.24    159.82 o 
  11   5   6      671.54      765.47    163.05 o 
  13   5   6     1014.44     1347.53    198.70 o 
  15   5   6     1790.57     1669.61    234.26 o 
  -6   6   6     7132.66     7387.11    276.48 o 
  -4   6   6    11706.65    11958.03    330.05 o 
  -2   6   6    14346.48    14746.53    370.25 o 
   0   6   6    16435.32    16926.42    406.15 o 
   2   6   6     4541.12     4333.50    193.15 o 
   4   6   6     2474.34     2576.85    200.44 o 
   6   6   6     6304.17     6215.23    256.41 o 
   8   6   6     3414.56     3477.65    213.23 o 
  10   6   6     2600.29     2659.00    233.01 o 
  12   6   6      798.92      887.64    171.09 o 
  14   6   6      175.49      227.74    168.43 o 
  -7   7   6    15137.52    14485.81    481.91 o 
  -5   7   6    29040.88    28768.95    659.76 o 
  -3   7   6    12804.98    13289.02    375.79 o 
  -1   7   6    14305.89    13967.09    457.28 o 
   1   7   6     7365.77     7107.20    328.80 o 
   3   7   6     9567.76     9067.87    308.55 o 
   5   7   6     3622.92     3434.43    193.36 o 
   7   7   6     1158.13     1237.06    154.90 o 
   9   7   6     2048.94     1809.02    191.00 o 
  11   7   6      805.86     1054.22    174.08 o 
  13   7   6      720.54      719.45    171.39 o 
  -8   8   6      671.60      816.05    190.22 o 
  -6   8   6     1084.26     1051.58    137.15 o 
  -4   8   6     2394.23     2875.68    177.59 o 
  -2   8   6     6556.94     6575.08    257.03 o 
   0   8   6     7123.36     7401.23    274.64 o 
   2   8   6     3194.78     3245.79    188.94 o 
   4   8   6     5321.07     5091.16    206.55 o 
   6   8   6     4682.44     4363.14    426.18 o 
   8   8   6     6110.66     6314.57    363.65 o 
  10   8   6     3202.25     3127.27    227.49 o 
  12   8   6     3166.32     3262.00    268.13 o 
  -7   9   6     1664.49     1740.36    321.20 o 
  -5   9   6     3158.01     3102.38    191.49 o 
  -3   9   6     1844.27     1972.55    170.81 o 
  -1   9   6     1628.30     1805.28    171.46 o 
   1   9   6     9078.45     8576.19    319.87 o 
   3   9   6     4436.62     4409.58    197.74 o 
   5   9   6     3215.16     3098.05    182.03 o 
   7   9   6     4730.97     4700.82    394.52 o 
   9   9   6     4047.09     3719.61    301.00 o 
  11   9   6     3638.52     3773.45    257.26 o 
  -8  10   6     4987.70     5215.44    411.77 o 
  -6  10   6     4729.97     5504.93    268.92 o 
  -4  10   6     6287.92     6800.41    293.65 o 
  -2  10   6     1626.90     1979.23    192.75 o 
   0  10   6     2950.73     2741.75    166.26 o 
   2  10   6     5891.90     5423.89    220.86 o 
   4  10   6     5344.87     5531.62    232.45 o 
   6  10   6     2842.05     3044.53    198.01 o 
   8  10   6     1157.51      980.80    177.35 o 
  10  10   6      395.04      410.16    142.64 o 
  -9  11   6     2363.13     2505.12    369.78 o 
  -7  11   6     4216.50     4671.11    397.24 o 
  -5  11   6     3677.82     4093.40    351.39 o 
  -3  11   6     1714.66     1586.20    187.35 o 
  -1  11   6     1252.54      893.46    154.13 o 
   1  11   6     1193.62     1327.93    171.75 o 
   3  11   6     2367.87     2525.64    274.97 o 
   5  11   6     1380.66     1472.65    162.90 o 
   7  11   6      274.02      191.97    106.75 o 
   9  11   6      390.10      212.83    180.54 o 
  -8  12   6     2305.92     2566.41    365.69 o 
  -6  12   6     2348.93     2730.98    382.03 o 
  -4  12   6     3097.12     4155.15    372.05 o 
  -2  12   6     1540.60     1398.74    261.27 o 
   0  12   6     1919.03     2292.88    305.08 o 
   2  12   6     1749.62     1960.27    180.53 o 
   4  12   6      848.73      950.64    152.58 o 
   6  12   6     1436.55     1594.40    177.26 o 
  -7  13   6        1.08     -108.05    178.87 o 
  -5  13   6      722.88      747.72    251.74 o 
  -3  13   6     1223.21     2169.39    336.63 o 
  -1  13   6     1111.28     1664.33    303.27 o 
   1  13   6      992.58     1101.83    254.92 o 
   3  13   6     1808.13     1935.36    314.62 o 
   5  13   6     2712.75     3145.80    323.93 o 
  -3   1   7    65157.56    64809.16   1620.06 o 
  -1   1   7    54715.36    53478.56    979.34 o 
   1   1   7    60671.14    58485.73   1054.60 o 
   9   1   7    13925.00    14503.39    484.63 o 
  11   1   7     4571.27     4796.71    213.44 o 
  13   1   7     3387.05     3310.47    265.01 o 
  15   1   7     1503.08     1747.18    373.63 o 
  -2   2   7     1465.80     1450.89    139.26 o 
   0   2   7     1160.17     1134.85     51.23 o 
   2   2   7     1661.23     1565.80     73.76 o 
   4   2   7     4128.59     3956.30    208.15 o 
   6   2   7    11271.98    11107.33    425.39 o 
   8   2   7    13452.38    13809.38    326.73 o 
  10   2   7     8210.27     7841.83    326.04 o 
  12   2   7     8339.51     7829.42    355.10 o 
  14   2   7     5878.52     6386.17    548.08 o 
  16   2   7     5258.24     5416.56    530.26 o 
  -5   3   7    16781.29    16140.94    562.49 o 
  -3   3   7    22455.03    22493.13    431.49 o 
  -1   3   7    25367.45    24940.45    462.38 o 
   1   3   7    46634.76    46659.28    673.18 o 
   3   3   7    13128.07    12917.38    398.83 o 
   5   3   7    10535.62    10540.29    395.20 o 
   7   3   7    12361.09    11815.55    469.43 o 
   9   3   7     6762.60     6597.02    286.20 o 
  11   3   7     4643.74     4519.00    332.89 o 
  13   3   7      733.78      583.05    160.71 o 
  15   3   7      338.52      186.63    158.43 o 
  -6   4   7     3792.73     3877.76    246.52 o 
  -4   4   7     8818.06     8747.95    239.98 o 
  -2   4   7    10689.86    11130.20    271.78 o 
   0   4   7     5033.02     5404.53    249.47 o 
   2   4   7     9875.87    10030.05    319.04 o 
   4   4   7     5186.12     5174.35    251.74 o 
   6   4   7    10227.87    10436.33    410.63 o 
   8   4   7     4440.73     4329.58    226.67 o 
  10   4   7     1197.12     1267.89    176.38 o 
  12   4   7     1347.80     1647.05    208.20 o 
  14   4   7      559.91      410.42    166.05 o 
  -7   5   7    21551.67    20731.24    725.02 o 
  -5   5   7    25427.29    25635.71    539.36 o 
  -3   5   7    14832.75    14823.71    353.19 o 
  -1   5   7    29432.55    30119.43    589.32 o 
   1   5   7    29843.37    30717.08    611.67 o 
   3   5   7    30244.07    30058.41    637.13 o 
   5   5   7    32388.24    32109.60    874.39 o 
   7   5   7    16483.00    16078.00    465.91 o 
   9   5   7     7679.27     7711.57    377.38 o 
  11   5   7     4852.99     4827.30    370.00 o 
  13   5   7     3737.84     3630.00    264.24 o 
  15   5   7     1834.09     1951.62    254.57 o 
  -6   6   7     5595.02     5480.17    220.48 o 
  -4   6   7     6351.66     5976.63    221.42 o 
  -2   6   7     7952.07     8132.29    255.39 o 
   0   6   7     1949.98     2039.22    129.54 o 
   2   6   7     2285.37     2243.75    142.26 o 
   4   6   7     2153.90     2131.24    160.13 o 
   6   6   7     2513.68     2242.71    202.48 o 
   8   6   7     4427.16     4214.83    277.50 o 
  10   6   7     4788.42     4658.67    261.79 o 
  12   6   7     4682.81     4386.76    276.20 o 
  14   6   7     3621.41     3864.55    307.29 o 
  -7   7   7     5063.88     4870.04    225.90 o 
  -5   7   7     2032.90     1962.41    143.94 o 
  -3   7   7     5219.65     5541.76    383.62 o 
  -1   7   7     5035.69     5338.19    216.78 o 
   1   7   7     2589.80     2662.30    158.81 o 
   3   7   7     5646.84     5180.05    231.86 o 
   5   7   7     3967.43     3947.22    267.40 o 
   7   7   7     3252.68     3096.32    214.28 o 
   9   7   7      857.93     1093.56    160.54 o 
  11   7   7      613.27      553.32    266.72 o 
  13   7   7     1090.20     1122.67    199.40 o 
  -8   8   7     2358.48     2665.83    304.17 o 
  -6   8   7     4415.13     4229.57    217.92 o 
  -4   8   7    10355.02    10586.36    345.32 o 
  -2   8   7    12010.55    12955.02    448.20 o 
   0   8   7    13148.25    13738.33    395.85 o 
   2   8   7    13143.56    13508.39    404.58 o 
   4   8   7     3382.25     3330.10    201.56 o 
   6   8   7     2866.86     2837.52    193.55 o 
   8   8   7     2952.47     2568.06    207.01 o 
  10   8   7     2978.30     2992.51    236.54 o 
  12   8   7     1279.43     1627.31    219.72 o 
  -7   9   7     4408.91     4447.11    235.19 o 
  -5   9   7     3163.98     2956.73    191.65 o 
  -3   9   7     9063.53     9369.47    336.28 o 
  -1   9   7    11117.53    11324.56    522.09 o 
   1   9   7     5706.80     5466.38    252.66 o 
   3   9   7    11694.48    11608.56    325.59 o 
   5   9   7     7078.71     6762.41    257.32 o 
   7   9   7     5516.35     5557.16    243.57 o 
   9   9   7     2933.00     3184.51    236.64 o 
  11   9   7     1668.81     1540.78    299.97 o 
  -8  10   7     5350.65     5935.24    422.66 o 
  -6  10   7     5880.35     5734.87    306.10 o 
  -4  10   7     4184.64     4347.74    244.36 o 
  -2  10   7     1324.95     1211.71    166.95 o 
   0  10   7     1500.12     1828.76    189.03 o 
   2  10   7     2385.55     2260.14    165.92 o 
   4  10   7     1515.25     1798.96    166.62 o 
   6  10   7     2087.12     2061.92    205.11 o 
   8  10   7     1058.42      785.06    142.52 o 
  10  10   7     1399.37     1413.27    209.95 o 
  -9  11   7     2458.39     2407.28    365.01 o 
  -7  11   7     2161.90     2671.05    362.06 o 
  -5  11   7     1583.52     1381.27    249.92 o 
  -3  11   7      845.23      918.29    154.33 o 
  -1  11   7       60.34      -61.82     94.39 o 
   1  11   7      393.42      228.53     96.96 o 
   3  11   7      714.72      554.71    118.55 o 
   5  11   7      929.03     1093.32    206.39 o 
   7  11   7      238.09      172.22    108.43 o 
   9  11   7      985.99     1114.65    162.74 o 
  -8  12   7     1260.83     1708.14    325.74 o 
  -6  12   7     2306.20     3219.70    387.25 o 
  -4  12   7     2871.80     3609.90    349.57 o 
  -2  12   7     3497.30     3757.90    345.26 o 
   0  12   7     2757.61     2942.71    241.14 o 
   2  12   7     4187.62     4559.00    226.17 o 
   4  12   7     4078.53     4197.09    223.35 o 
   6  12   7     1865.93     2204.26    198.81 o 
  -7  13   7      539.93      679.40    283.97 o 
  -5  13   7      946.80      934.77    266.72 o 
  -3  13   7      556.26      873.48    251.96 o 
  -1  13   7     1004.97     1197.63    270.35 o 
   1  13   7     1295.33     1483.41    283.74 o 
   3  13   7      396.18      347.44    153.41 o 
  -4   0   8    74629.59    75647.95   1845.70 o 
  -2   0   8    95516.56    94512.60   2328.06 o 
   0   0   8    39776.03    39861.71   1098.43 o 
   2   0   8    31241.45    31248.60    907.07 o 
  10   0   8     1063.93     1474.56    257.64 o 
  12   0   8     2413.21     3088.50    360.92 o 
  -5   1   8     6063.60     5742.52    281.70 o 
  -3   1   8     6027.25     5956.83    186.81 o 
  -1   1   8    11658.20    12051.73    293.49 o 
   1   1   8    25851.40    26804.79    552.20 o 
   9   1   8    14159.45    14482.40    530.37 o 
  11   1   8     7111.50     7101.75    329.04 o 
  13   1   8     3700.95     4173.43    288.07 o 
  15   1   8     2869.03     3117.32    475.78 o 
  -4   2   8      515.68      679.17    119.17 o 
  -2   2   8    21685.00    22088.98    370.80 o 
   0   2   8    12250.74    13110.72    224.68 o 
   2   2   8     1687.28     1825.26     82.82 o 
   4   2   8      998.53     1014.90    123.71 o 
   6   2   8      674.28      606.08    131.20 o 
   8   2   8     3932.71     3870.72    280.79 o 
  10   2   8     4014.66     3924.95    238.32 o 
  12   2   8       69.70      -30.16    111.46 o 
  14   2   8      204.21      455.26    228.13 o 
  -5   3   8     6486.71     6298.66    320.52 o 
  -3   3   8    18592.64    18285.56    366.68 o 
  -1   3   8    62808.44    67020.31   1733.11 o 
   1   3   8    26286.63    27002.15    719.95 o 
   3   3   8    23350.50    23487.47    555.91 o 
   5   3   8    18050.80    18765.92    574.75 o 
   7   3   8    30616.35    30711.99    884.83 o 
   9   3   8    14941.62    14015.23    439.68 o 
  11   3   8    10977.15    11827.05    607.55 o 
  13   3   8     7335.34     7996.77    727.18 o 
  15   3   8     3721.19     4123.65    308.00 o 
  -6   4   8    44375.55    42780.64   1227.36 o 
  -4   4   8    18628.81    18270.77    401.20 o 
  -2   4   8    24016.85    24346.01    485.53 o 
   0   4   8    55569.36    58541.92   1011.24 o 
   2   4   8    24880.68    24279.32    422.43 o 
   4   4   8     5181.74     5180.94    255.60 o 
   6   4   8      464.18      501.21    122.58 o 
   8   4   8       89.94      111.13     84.11 o 
  10   4   8      587.10      674.41    147.80 o 
  12   4   8      280.55      344.00    138.24 o 
  14   4   8      501.95      445.23    175.76 o 
  -7   5   8     6453.26     6653.23    356.16 o 
  -5   5   8     2078.08     1803.90    177.96 o 
  -3   5   8    10226.01    10180.89    279.46 o 
  -1   5   8     9953.42    10060.92    274.34 o 
   1   5   8     7518.38     7548.66    389.98 o 
   3   5   8     2218.71     2180.47    137.60 o 
   5   5   8     9247.96     9143.59    380.44 o 
   7   5   8     8804.45     8173.41    390.43 o 
   9   5   8     5434.15     5253.42    407.23 o 
  11   5   8     1495.68     1331.39    187.79 o 
  13   5   8     1730.07     1991.36    557.73 o 
  -6   6   8     8278.15     8130.82    272.06 o 
  -4   6   8    10984.38    11599.64    325.96 o 
  -2   6   8     2680.59     2742.05    145.65 o 
   0   6   8     4638.91     4841.67    195.51 o 
   2   6   8     7295.06     7486.49    324.15 o 
   4   6   8     6056.49     5927.20    248.13 o 
   6   6   8     4768.90     4542.17    283.52 o 
   8   6   8     3886.17     3569.47    222.09 o 
  10   6   8     1836.34     2072.79    222.23 o 
  12   6   8     2244.53     2389.06    247.84 o 
  14   6   8      971.32     1407.94    227.09 o 
  -7   7   8     1031.88      975.81    134.00 o 
  -5   7   8     2859.77     3066.77    173.86 o 
  -3   7   8     7121.72     7453.75    265.58 o 
  -1   7   8     7779.66     8181.31    273.55 o 
   1   7   8     9330.31     9794.67    340.83 o 
   3   7   8    10692.66    11335.08    537.75 o 
   5   7   8     9934.49     9446.01    340.91 o 
   7   7   8     9483.41     8742.60    335.70 o 
   9   7   8     7869.42     7669.71    330.73 o 
  11   7   8     5674.98     5263.46    293.65 o 
  13   7   8     3592.14     3861.89    319.68 o 
  -8   8   8     8569.83     8617.24    323.55 o 
  -6   8   8    11446.07    11929.91    376.02 o 
  -4   8   8    12878.74    13464.62    394.75 o 
  -2   8   8     7214.16     7232.88    338.34 o 
   0   8   8     7848.87     7906.89    290.19 o 
   2   8   8     8508.99     8301.46    306.87 o 
   4   8   8     2625.71     2750.69    197.26 o 
   6   8   8      783.65      661.02    114.17 o 
   8   8   8      818.23      886.75    154.00 o 
  10   8   8      519.36      316.45    132.25 o 
  12   8   8      689.73      552.24    164.00 o 
  -7   9   8     8435.32     8077.82    324.95 o 
  -5   9   8     8292.13     8194.95    320.06 o 
  -3   9   8     5085.97     5312.39    248.47 o 
  -1   9   8     5482.91     5790.14    259.25 o 
   1   9   8     3970.40     4073.50    250.60 o 
   3   9   8     2437.96     2405.43    195.27 o 
   5   9   8     1700.45     2026.53    171.31 o 
   7   9   8      951.16      774.47    134.76 o 
   9   9   8      169.44       62.20    120.65 o 
  11   9   8        9.75        9.05    118.45 o 
  -8  10   8     1113.66     1165.09    169.65 o 
  -6  10   8     1181.15     1166.14    171.21 o 
  -4  10   8     2938.09     3201.16    215.27 o 
  -2  10   8     4662.36     4627.78    422.78 o 
   0  10   8     4497.42     4439.46    243.90 o 
   2  10   8     3351.89     3349.48    220.49 o 
   4  10   8     3800.01     3634.88    198.87 o 
   6  10   8     3028.22     2947.11    197.66 o 
   8  10   8     3256.66     3015.08    214.89 o 
  10  10   8     2871.92     3061.30    220.83 o 
  -9  11   8      176.02      237.89    202.48 o 
  -7  11   8      356.79      473.28    220.41 o 
  -5  11   8      375.46      389.60    141.08 o 
  -3  11   8     1678.46     1905.31    203.23 o 
  -1  11   8     1068.90      982.10    160.92 o 
   1  11   8     2558.95     2857.59    177.90 o 
   3  11   8     1872.40     1794.51    274.82 o 
   5  11   8     2542.37     2822.96    215.08 o 
   7  11   8     1922.50     2072.81    197.18 o 
  -8  12   8      605.93      982.89    276.48 o 
  -6  12   8     1745.68     2036.83    319.84 o 
  -4  12   8     1904.59     2010.50    314.62 o 
  -2  12   8     1373.99     1388.25    203.47 o 
   0  12   8     1733.21     1778.32    212.98 o 
   2  12   8     1259.90     1460.94    194.96 o 
   4  12   8     2029.85     2461.04    204.85 o 
   6  12   8      919.53     1060.98    179.13 o 
  -7  13   8     2444.70     3345.23    432.20 o 
  -5  13   8     2508.24     3576.08    421.08 o 
  -3  13   8     2561.54     3244.21    382.26 o 
  -1  13   8     1592.29     2476.06    340.72 o 
   3  13   8      781.98      727.71    184.97 o 
  -5   1   9     7367.84     7216.40    321.43 o 
  -3   1   9     5675.99     6023.66    286.69 o 
  -1   1   9     9073.87     9376.46    540.48 o 
   1   1   9     4864.87     4516.25    180.74 o 
   3   1   9    10651.74    10310.68    316.72 o 
   9   1   9     7346.10     7446.80    439.24 o 
  11   1   9     5282.40     5450.29    298.85 o 
  13   1   9     4897.60     5511.57    330.58 o 
  15   1   9     2942.79     4872.90    589.96 o 
  -6   2   9    50998.79    51179.23   1375.59 o 
  -4   2   9    55943.37    55528.91   1479.10 o 
  -2   2   9    85462.85    87049.22   1495.67 o 
   0   2   9    55362.09    55869.29    787.25 o 
   2   2   9    67840.75    66739.35   1128.21 o 
   4   2   9    33485.42    32137.74    842.38 o 
   6   2   9    15658.26    15132.63    533.21 o 
   8   2   9    21314.96    21427.66    732.97 o 
  10   2   9     6674.33     6638.26    313.38 o 
  12   2   9     2861.82     3251.73    278.66 o 
  14   2   9      344.26      451.32    181.26 o 
  -5   3   9    13412.11    13710.51    529.13 o 
  -3   3   9     2400.21     2447.10     99.39 o 
  -1   3   9      296.20      280.57    112.82 o 
   1   3   9     1245.08     1372.57     69.12 o 
   3   3   9      724.90      732.88     70.93 o 
   5   3   9     3471.24     3612.63    221.09 o 
   7   3   9     5435.70     4933.06    296.00 o 
   9   3   9     5279.30     5332.85    267.94 o 
  11   3   9     2954.73     3046.79    229.06 o 
  13   3   9     1584.57     1578.33    224.02 o 
  -6   4   9     6252.69     6122.28    336.41 o 
  -4   4   9      663.94      840.82     96.70 o 
  -2   4   9     1496.97     1567.06     96.02 o 
   0   4   9     1541.62     1844.11    270.01 o 
   2   4   9     3016.43     3363.85    268.31 o 
   4   4   9     7830.96     7808.76    266.56 o 
   6   4   9     3954.41     4194.19    261.27 o 
   8   4   9     1982.48     2065.43    244.93 o 
  10   4   9     1154.13     1508.63    192.89 o 
  12   4   9      871.15     1212.50    199.63 o 
  14   4   9     1185.69     1111.24    206.74 o 
  -7   5   9     2618.93     2147.37    217.01 o 
  -5   5   9     7810.00     7777.53    419.26 o 
  -3   5   9      391.79      441.76     72.49 o 
  -1   5   9     2370.36     2197.80    121.71 o 
   1   5   9     3141.52     3217.34    152.58 o 
   3   5   9     3340.88     3190.37    167.52 o 
   5   5   9    11063.86    10362.78    408.14 o 
   7   5   9     4722.75     4479.07    287.60 o 
   9   5   9     9435.86     9503.29    366.79 o 
  11   5   9     6954.64     7095.90    339.13 o 
  13   5   9     4667.91     4585.24    303.61 o 
  -8   6   9    21099.78    21809.24    796.07 o 
  -6   6   9    28400.95    29504.98    627.26 o 
  -4   6   9    31796.09    31900.07    729.34 o 
  -2   6   9    12999.37    12947.54    344.31 o 
   0   6   9    20472.66    20709.48    476.88 o 
   2   6   9    19389.31    20101.33    486.01 o 
   4   6   9    13796.17    14103.74    407.37 o 
   6   6   9    10336.89     9844.55    425.39 o 
   8   6   9     5915.31     5306.45    266.90 o 
  10   6   9     3250.47     3337.31    241.20 o 
  12   6   9     1234.53     1169.15    207.01 o 
  -7   7   9     2643.40     2635.79    173.19 o 
  -5   7   9     8844.53     9173.59    307.02 o 
  -3   7   9     8898.63     9446.72    303.84 o 
  -1   7   9     6899.97     7085.03    255.47 o 
   1   7   9     7572.35     7623.07    275.08 o 
   3   7   9     6932.83     6571.09    265.91 o 
   5   7   9     2958.71     2955.37    194.55 o 
   7   7   9     3199.51     2792.19    207.88 o 
   9   7   9     2288.31     2463.60    228.86 o 
  11   7   9     1385.03     1107.43    189.31 o 
  -8   8   9     2712.29     2880.35    194.22 o 
  -6   8   9     2476.16     2575.23    180.27 o 
  -4   8   9     3422.72     3594.11    199.21 o 
  -2   8   9     1974.12     2195.13    181.14 o 
   0   8   9      825.35      852.48    126.48 o 
   2   8   9     2851.77     3114.18    188.92 o 
   4   8   9     4067.89     4374.59    299.41 o 
   6   8   9     2530.78     2478.44    204.63 o 
   8   8   9     3530.18     3436.46    231.53 o 
  10   8   9     3004.28     3056.96    246.05 o 
  -7   9   9     1240.44     1393.78    168.78 o 
  -5   9   9     1725.90     2021.55    205.09 o 
  -3   9   9     1668.54     1687.21    173.76 o 
  -1   9   9     1034.22      948.82    136.12 o 
   1   9   9     1879.20     1920.38    169.11 o 
   3   9   9      860.22     1070.46    385.89 o 
   5   9   9     1771.91     1613.79    214.73 o 
   7   9   9     2133.13     2442.16    242.30 o 
   9   9   9     1374.62     1257.13    163.61 o 
  -8  10   9     3090.30     3175.53    247.65 o 
  -6  10   9     3175.69     3469.98    226.35 o 
  -4  10   9     3139.99     3266.00    216.02 o 
  -2  10   9     2154.50     2410.47    212.01 o 
   0  10   9     4405.88     4839.76    256.46 o 
   2  10   9     6116.18     6114.53    292.34 o 
   4  10   9     3093.53     3137.69    199.27 o 
   6  10   9     1391.05     1402.41    157.66 o 
   8  10   9      563.79      348.71    123.36 o 
  -9  11   9     3764.86     3696.84    357.97 o 
  -7  11   9     2425.02     3088.38    225.92 o 
  -5  11   9     4237.14     4909.98    276.87 o 
  -3  11   9     6248.60     6003.66    297.02 o 
  -1  11   9     5184.17     5921.78    297.18 o 
   1  11   9     5023.27     5093.46    276.15 o 
   3  11   9     6551.62     6285.23    260.31 o 
   5  11   9     4647.31     4509.02    317.68 o 
   7  11   9     1931.35     1906.06    261.75 o 
  -2  12   9     1961.02     1829.58    335.50 o 
   0  12   9     1138.89      890.27    275.12 o 
   2  12   9      514.92      502.85    161.37 o 
   4  12   9      856.72     1040.73    208.59 o 
   1  13   9       63.68       16.34    205.20 o 
  -4   0  10    23316.63    22391.25    681.67 o 
  -2   0  10    39181.38    39485.12   1088.67 o 
   0   0  10    45175.92    44096.30   1220.10 o 
   2   0  10    49236.90    47999.71   1367.42 o 
  10   0  10    12355.27    13338.46    669.64 o 
  14   0  10     5728.94     7482.21    642.62 o 
  -5   1  10    19178.80    19832.34    641.72 o 
  -3   1  10    23875.12    23940.96    513.49 o 
  -1   1  10     8679.52     9026.40    393.50 o 
   1   1  10      553.87      691.31     94.03 o 
   3   1  10     3388.80     3351.91    178.64 o 
   9   1  10      709.52      799.48    195.44 o 
  11   1  10     1757.21     1660.74    220.52 o 
  13   1  10      539.51      718.44    269.67 o 
  -6   2  10     1078.32     1220.33    167.30 o 
  -4   2  10     4600.26     4289.07    264.00 o 
  -2   2  10     1518.49     1580.54    344.35 o 
   0   2  10      917.33      904.83    103.32 o 
   2   2  10     6959.78     6989.49    174.70 o 
   4   2  10     2748.15     2607.61    177.39 o 
   6   2  10      485.54      720.71    140.96 o 
   8   2  10      289.62      250.60    128.48 o 
  10   2  10      453.34      393.21    136.14 o 
  12   2  10      519.74      604.60    166.43 o 
  14   2  10      341.14      614.43    314.16 o 
  -7   3  10    27988.67    27805.54    888.91 o 
  -5   3  10    25915.49    25867.46    832.16 o 
  -3   3  10    21358.54    21575.72    415.85 o 
  -1   3  10    31991.26    32843.96    689.27 o 
   1   3  10    18265.52    19032.87    396.89 o 
   3   3  10     2061.47     1806.63     96.23 o 
   5   3  10     4501.13     4533.55    254.01 o 
   7   3  10     1352.04     1137.47    185.91 o 
   9   3  10      518.68      561.13    159.58 o 
  11   3  10     1115.22     1150.98    189.41 o 
  13   3  10     1293.75     1126.32    210.18 o 
  -6   4  10     4752.77     4577.58    295.77 o 
  -4   4  10    24594.53    24553.04    491.73 o 
  -2   4  10    43471.02    45630.18   1313.17 o 
   0   4  10    35325.12    35383.06    785.97 o 
   2   4  10    22333.13    21325.44    479.51 o 
   4   4  10    30444.00    30569.77    652.82 o 
   6   4  10    17871.17    17883.81    596.09 o 
   8   4  10    11236.39    10556.18    477.14 o 
  10   4  10    11604.15    11854.45    431.09 o 
  12   4  10     4739.86     5223.95    892.77 o 
  14   4  10     2277.72     2396.25    282.17 o 
  -7   5  10    10409.79    10741.18    496.21 o 
  -5   5  10    13477.39    13428.84    343.90 o 
  -3   5  10    10705.23    10472.08    286.05 o 
  -1   5  10     1980.48     2292.56    274.44 o 
   1   5  10     4044.84     3822.30    169.93 o 
   3   5  10     7414.60     7310.58    259.41 o 
   5   5  10     2445.96     2351.51    167.35 o 
   7   5  10       83.68       33.82    107.82 o 
   9   5  10     1951.06     2241.00    211.93 o 
  11   5  10     1785.36     1457.86    205.74 o 
  13   5  10      596.21      556.71    170.15 o 
  -8   6  10     4328.36     4645.46    330.73 o 
  -6   6  10     2530.34     2620.90    199.07 o 
  -4   6  10     8490.70     9016.04    277.11 o 
  -2   6  10     7834.96     7905.25    253.54 o 
   0   6  10     5153.09     5178.34    207.50 o 
   2   6  10      430.86      278.28     85.71 o 
   4   6  10     2623.11     2556.72    176.88 o 
   6   6  10     2572.93     2710.00    243.68 o 
   8   6  10     1328.44     1361.18    173.98 o 
  10   6  10     1033.04      809.13    167.69 o 
  12   6  10      425.69      405.86    156.48 o 
  -7   7  10    13721.44    13486.40    394.06 o 
  -5   7  10    14716.29    14651.33    403.40 o 
  -3   7  10     6808.23     7118.80    257.87 o 
  -1   7  10     8093.42     8409.11    435.83 o 
   1   7  10     6982.07     7149.50    442.98 o 
   3   7  10     1744.75     1709.22    311.21 o 
   5   7  10     1822.53     1948.98    234.15 o 
   7   7  10     1480.94     1305.23    175.61 o 
   9   7  10      872.81      719.17    157.61 o 
  11   7  10     1075.93     1341.17    203.90 o 
  -8   8  10     2371.13     2667.42    283.74 o 
  -6   8  10     2394.08     2574.66    177.95 o 
  -4   8  10     2848.67     3036.02    187.18 o 
  -2   8  10     8850.55     9323.66    319.73 o 
   0   8  10     7021.02     7209.45    279.75 o 
   2   8  10     7982.13     8448.90    314.83 o 
   4   8  10     8910.79     9163.37    344.36 o 
   6   8  10     6169.87     6027.14    290.05 o 
   8   8  10     3585.78     3694.57    217.41 o 
  10   8  10     1505.46     1394.36    200.64 o 
  -7   9  10     2823.04     2879.89    200.15 o 
  -5   9  10     3997.83     4180.72    230.47 o 
  -3   9  10     5289.69     5341.17    254.36 o 
  -1   9  10     5094.86     5470.01    255.52 o 
   1   9  10     6326.70     6318.95    276.96 o 
   3   9  10     3910.21     4046.05    237.53 o 
   5   9  10     5265.94     5212.22    343.78 o 
   7   9  10     3707.58     3615.33    290.04 o 
   9   9  10     3630.93     3223.08    322.82 o 
  -8  10  10     3031.12     3192.91    332.55 o 
  -6  10  10     3476.97     3027.43    311.21 o 
  -4  10  10     5757.13     5998.57    439.24 o 
  -2  10  10     2234.33     2521.46    355.25 o 
   0  10  10     1706.11     1930.37    329.14 o 
   2  10  10     3071.36     2815.65    406.09 o 
   4  10  10     2669.34     2750.13    280.37 o 
   6  10  10      666.50      410.07    167.88 o 
   8  10  10      776.96      698.51    195.43 o 
  -7  11  10     2720.34     2850.15    370.23 o 
  -5  11  10     1917.08     1897.91    320.97 o 
  -3  11  10     1124.13      941.58    248.56 o 
  -1  11  10     1237.72     1168.34    277.84 o 
   1  11  10      931.50      621.97    243.79 o 
   3  11  10      832.00      794.99    186.35 o 
   5  11  10      359.05      266.89    158.48 o 
   7  11  10      331.87      202.23    171.18 o 
  -4  12  10      851.67      435.60    203.84 o 
  -2  12  10      867.04      407.23    227.45 o 
   0  12  10     1434.67     1115.32    351.16 o 
   2  12  10     1000.44      733.00    188.76 o 
   4  12  10      578.71      421.13    266.04 o 
  -1  13  10     2441.19     3084.41    419.71 o 
  -5   1  11    26561.90    26328.26    806.29 o 
  -3   1  11    43146.84    43802.00    844.25 o 
  -1   1  11    31106.70    31682.82    671.41 o 
   1   1  11    31724.04    31608.41    666.72 o 
   3   1  11    15939.15    14861.30    420.92 o 
   9   1  11     2785.59     2852.19    288.74 o 
  11   1  11      295.96      176.35    141.27 o 
  13   1  11      360.45      287.60    248.33 o 
  -6   2  11      625.09      747.72    142.78 o 
  -4   2  11     1711.48     1743.32    182.05 o 
  -2   2  11    10724.98    10536.49    406.32 o 
   0   2  11    12504.01    12669.78    230.66 o 
   2   2  11    11991.87    11938.52    251.56 o 
   4   2  11     6029.36     5902.01    183.21 o 
   6   2  11    18317.98    18042.48    602.90 o 
   8   2  11    14341.23    14950.58    590.64 o 
  10   2  11     7769.23     7619.80    349.27 o 
  12   2  11     7125.96     7406.45    373.39 o 
  14   2  11     4306.24     4985.95    476.46 o 
  -7   3  11    13070.26    14015.13    562.04 o 
  -5   3  11    24203.78    26371.84    847.83 o 
  -3   3  11    13483.46    13242.22    546.83 o 
  -1   3  11    18137.30    17884.79    347.89 o 
   1   3  11     9923.36    10073.26    213.10 o 
   3   3  11    12385.50    11812.91    303.51 o 
   5   3  11     8609.93     7719.04    415.63 o 
   7   3  11      819.88      705.05    161.85 o 
   9   3  11      904.72      979.03    204.98 o 
  11   3  11      469.83      475.86    158.84 o 
  13   3  11      405.33      291.59    213.83 o 
  -8   4  11     4293.25     4229.37    304.40 o 
  -6   4  11     1742.01     1720.62    199.76 o 
  -4   4  11     7111.57     7140.94    207.74 o 
  -2   4  11     5414.41     5572.61    172.06 o 
   0   4  11     3930.43     4034.40    132.91 o 
   2   4  11     2713.19     2847.25    147.93 o 
   4   4  11     2520.81     2516.60    235.73 o 
   6   4  11      901.01      774.28    149.36 o 
   8   4  11      694.21      829.44    175.01 o 
  10   4  11      835.88      953.19    301.56 o 
  12   4  11      681.82      633.14    181.97 o 
  -7   5  11    25821.81    26236.78    897.99 o 
  -5   5  11    26217.53    26076.95    550.57 o 
  -3   5  11    20252.32    20587.82    451.00 o 
  -1   5  11    24586.49    25549.12    529.34 o 
   1   5  11    24621.11    25365.12    646.26 o 
   3   5  11     8895.47     9207.14    297.67 o 
   5   5  11     5899.84     6023.47    316.89 o 
   7   5  11     2209.56     2138.29    218.82 o 
   9   5  11     2542.77     2819.59    326.65 o 
  11   5  11     1406.13     1611.52    213.41 o 
  -8   6  11      483.97      595.64    174.79 o 
  -6   6  11     1203.59     1200.06    126.03 o 
  -4   6  11     2294.17     2275.08    140.88 o 
  -2   6  11     3436.86     3555.11    168.18 o 
   0   6  11     3286.96     3487.31    235.28 o 
   2   6  11     2463.08     2652.65    164.91 o 
   4   6  11     7215.26     7344.68    284.77 o 
   6   6  11     9558.58     8834.11    334.26 o 
   8   6  11     3478.88     3331.83    269.22 o 
  10   6  11     4255.56     3944.94    442.87 o 
  12   6  11     3156.13     3318.90    486.68 o 
  -9   7  11     1484.90     1510.20    249.47 o 
  -7   7  11     3543.24     3473.93    306.22 o 
  -5   7  11     6032.15     6429.32    249.79 o 
  -3   7  11     3480.85     3591.51    183.93 o 
  -1   7  11     1345.63     1682.94    269.44 o 
   1   7  11     6527.22     6272.90    249.79 o 
   3   7  11     4702.08     4727.69    228.67 o 
   5   7  11     2207.18     2028.30    298.61 o 
   7   7  11     2491.03     2781.14    409.95 o 
   9   7  11     1292.39     1164.26    310.08 o 
  11   7  11     1979.67     2155.55    420.85 o 
  -8   8  11     4429.38     4840.90    370.46 o 
  -6   8  11     5560.00     6075.98    406.55 o 
  -4   8  11     6276.27     6895.43    448.54 o 
  -2   8  11     6455.93     7073.17    466.93 o 
   0   8  11     4635.21     4429.13    388.16 o 
   2   8  11     3535.20     3594.92    374.09 o 
   4   8  11     3594.72     3473.25    388.16 o 
   6   8  11     2255.95     2484.01    395.65 o 
   8   8  11      762.18      403.31    225.18 o 
  10   8  11     1490.85     1831.00    683.26 o 
  -9   9  11     6185.51     5979.51    426.98 o 
  -7   9  11     7644.14     7757.33    482.36 o 
  -5   9  11     5259.46     5552.76    407.91 o 
  -3   9  11     6269.76     7021.64    476.46 o 
  -1   9  11     6894.02     6807.58    485.09 o 
   1   9  11     7712.99     8092.15    551.37 o 
   3   9  11     5588.33     6159.06    510.29 o 
   5   9  11     1518.99     1555.37    341.17 o 
   7   9  11     1373.35     1142.24    223.64 o 
   9   9  11      656.66      707.89    195.56 o 
  -8  10  11     1981.95     1726.07    295.09 o 
  -6  10  11     1708.68     1824.36    292.82 o 
  -4  10  11     1282.13     1048.72    242.20 o 
  -2  10  11     1423.87     1777.37    305.99 o 
   0  10  11     4365.11     4086.14    406.09 o 
   2  10  11     1331.12      975.63    300.31 o 
   4  10  11     1232.04     1598.27    339.58 o 
   6  10  11     1048.85     1183.77    224.63 o 
   8  10  11     1262.51     1139.06    318.47 o 
  -9  11  11     1107.51     1070.06    280.57 o 
  -7  11  11      387.66      298.73    200.21 o 
  -5  11  11      103.85       81.26    163.66 o 
  -3  11  11      681.79      691.65    245.38 o 
  -1  11  11     1430.72     1158.13    287.38 o 
   1  11  11      734.19      442.41    239.03 o 
   3  11  11     1039.52      897.36    200.60 o 
   5  11  11     1535.15     1694.71    250.91 o 
  -6  12  11     2639.37     3109.15    349.57 o 
  -4  12  11     2555.99     3213.57    365.24 o 
  -2  12  11     2219.75     2728.25    402.46 o 
   0  12  11     1879.42     2180.97    388.84 o 
   2  12  11     2322.98     2623.32    332.66 o 
  -4   0  12    11377.51    11159.31    428.11 o 
  -2   0  12    10176.22     9935.35    413.81 o 
   0   0  12     8884.88     9504.06    409.27 o 
   2   0  12     2995.52     2887.60    242.43 o 
   4   0  12      202.18      165.93    122.35 o 
  -5   1  12     7799.29     7339.43    358.65 o 
  -3   1  12    27555.58    28519.19    930.79 o 
  -1   1  12    31906.16    31510.16    671.68 o 
   1   1  12    10040.27     9646.00    307.64 o 
   3   1  12    16951.36    16500.69    462.65 o 
   5   1  12    11264.72    10907.61    387.57 o 
   9   1  12     3636.09     3872.31    330.05 o 
  11   1  12     3433.26     4226.82    525.38 o 
  13   1  12     2059.78     2021.39    395.43 o 
  -6   2  12       96.09      119.63    101.47 o 
  -4   2  12     2444.27     2781.37    223.82 o 
  -2   2  12     4685.57     5089.28    190.86 o 
   0   2  12      734.92      914.69     62.10 o 
   2   2  12      390.09      383.66     75.18 o 
   4   2  12      887.65      958.81     94.36 o 
   6   2  12     1081.61     1136.11    172.97 o 
   8   2  12      808.41      814.46    183.64 o 
  10   2  12      149.43      161.19    134.61 o 
  12   2  12      129.47      417.62    170.38 o 
  -7   3  12    19836.98    20668.13    738.42 o 
  -5   3  12    13388.27    13613.80    553.41 o 
  -3   3  12    10169.99    10563.67    483.50 o 
  -1   3  12    22912.33    23301.82    373.69 o 
   1   3  12    27607.04    27789.89    447.14 o 
   3   3  12    21651.00    22126.27    405.27 o 
   5   3  12     8068.86     8436.24    303.38 o 
   7   3  12    10866.78    10841.97    464.43 o 
   9   3  12     5510.42     5516.89    364.55 o 
  11   3  12     4266.94     4341.30    292.70 o 
  13   3  12     1162.84     1649.34    252.23 o 
  -8   4  12    17704.57    17973.47    693.47 o 
  -6   4  12    19311.58    19761.74    741.82 o 
  -4   4  12    16318.96    16542.27    660.56 o 
  -2   4  12    12229.05    12668.83    564.54 o 
   0   4  12     4005.55     3835.99    321.43 o 
   2   4  12     2210.09     2060.92    137.53 o 
   4   4  12      374.34      205.97    193.63 o 
   6   4  12      408.70      411.23    104.31 o 
   8   4  12     1381.12     1380.81    221.32 o 
  10   4  12      998.08      994.50    174.86 o 
  12   4  12     1932.04     2420.68    464.43 o 
  -7   5  12     6593.43     7001.21    405.41 o 
  -5   5  12     4801.84     5506.67    359.33 o 
  -3   5  12     7439.67     7540.10    441.96 o 
  -1   5  12     3956.56     3820.78    326.19 o 
   1   5  12     8700.37     9005.80    525.04 o 
   3   5  12     6135.10     6308.65    463.07 o 
   5   5  12     5907.12     5702.57    456.26 o 
   7   5  12     1821.60     1525.41    313.93 o 
  11   5  12      870.47      701.41    305.08 o 
  -8   6  12     2622.72     2586.38    269.22 o 
  -6   6  12     2225.89     2476.06    266.72 o 
  -4   6  12     1475.74     1596.68    249.01 o 
  -2   6  12     2692.15     2854.46    287.15 o 
   0   6  12     6833.38     7134.46    473.51 o 
   2   6  12     7323.37     7255.67    500.07 o 
   4   6  12     2621.81     2950.94    345.71 o 
   6   6  12     4096.64     4105.21    413.81 o 
   8   6  12     1596.17     1290.01    318.93 o 
  10   6  12     1885.34     1896.09    404.96 o 
  -9   7  12     2962.97     3175.66    303.49 o 
  -7   7  12     6760.81     7179.63    438.33 o 
  -5   7  12     8058.20     8452.62    486.00 o 
  -3   7  12    15452.14    15496.96    713.90 o 
  -1   7  12     8865.09     9636.40    556.59 o 
   1   7  12     9920.19    10842.42    624.24 o 
   3   7  12     8229.96     8251.27    565.67 o 
   5   7  12     9063.78     8871.42    611.75 o 
   7   7  12     5738.45     5078.56    477.60 o 
   9   7  12     3344.26     3791.51    385.78 o 
  -8   8  12     2283.38     2339.87    278.07 o 
  -6   8  12     3397.51     3274.40    321.65 o 
  -4   8  12     5876.90     6115.02    426.75 o 
  -2   8  12     3194.83     3219.70    329.60 o 
   0   8  12      829.96      504.84    204.75 o 
   2   8  12      997.94     1075.05    275.57 o 
   4   8  12     1108.29     1217.60    302.36 o 
   6   8  12     1186.49     1192.41    303.04 o 
   8   8  12      386.62      243.89    170.46 o 
  10   8  12      567.05      364.88    192.17 o 
  -9   9  12     4092.73     4028.71    372.27 o 
  -7   9  12     3924.65     4235.96    370.23 o 
  -5   9  12     2770.51     2919.38    310.76 o 
  -3   9  12     1632.18     1583.52    290.33 o 
  -1   9  12     1580.61     1775.33    316.43 o 
   1   9  12      922.16      900.94    256.96 o 
   3   9  12      267.09       62.42    192.72 o 
   5   9  12      362.79       66.06    207.93 o 
   7   9  12      678.87      655.41    189.21 o 
  -8  10  12      853.93      711.40    221.55 o 
  -6  10  12     1682.65     2016.62    311.66 o 
  -4  10  12     5216.62     5501.68    437.42 o 
  -2  10  12     5210.22     5502.13    454.67 o 
   0  10  12     2212.57     2510.79    384.08 o 
   2  10  12     2585.52     2625.20    411.32 o 
   4  10  12     4103.41     4227.56    455.81 o 
   6  10  12     2733.56     2877.09    469.20 o 
  -9  11  12      349.94      191.81    198.62 o 
  -7  11  12      649.97      576.11    227.45 o 
  -5  11  12     3338.02     3026.07    355.70 o 
  -3  11  12     3661.50     3777.88    399.97 o 
  -1  11  12     2590.88     2635.64    407.68 o 
   1  11  12     2529.14     2939.81    442.64 o 
   3  11  12     1573.17     2087.90    394.97 o 
   5  11  12      903.16      789.13    202.31 o 
  -6  12  12     1351.44     1313.39    293.28 o 
  -4  12  12     1121.45     1222.60    306.90 o 
  -2  12  12     1555.91     1748.09    355.93 o 
   0  12  12     1643.14     1740.14    352.30 o 
   2  12  12     1346.68     1357.79    230.38 o 
  -5   1  13     1399.97     1227.36    175.24 o 
  -3   1  13     3067.27     3421.38    162.34 o 
  -1   1  13     3890.53     4234.63    187.29 o 
   1   1  13    13867.82    13375.21    271.21 o 
   3   1  13     6889.30     6829.37    440.48 o 
   5   1  13     6758.95     6345.81    294.12 o 
   7   1  13     6414.71     6775.35    380.90 o 
   9   1  13     3172.08     3485.28    321.88 o 
  11   1  13     4616.56     5654.44    517.78 o 
  13   1  13     3602.26     4637.28    471.47 o 
  -6   2  13    49385.73    48929.48   1396.70 o 
  -4   2  13    20846.91    20804.79    727.97 o 
  -2   2  13    37130.63    37113.62   1271.74 o 
   0   2  13    28520.59    28692.82    630.22 o 
   2   2  13    23870.98    24074.34    581.20 o 
   4   2  13     9429.88     9493.55    249.44 o 
   6   2  13     4363.85     4229.60    306.67 o 
   8   2  13     2488.76     2560.28    251.06 o 
  12   2  13      180.55      -14.98    268.08 o 
  -7   3  13     2164.03     2308.77    234.49 o 
  -5   3  13     1059.91     1128.62    191.81 o 
  -3   3  13     8101.56     7860.16    422.21 o 
  -1   3  13     6335.79     5834.82    213.21 o 
   1   3  13     2254.43     2435.33    147.44 o 
   3   3  13     4544.85     4486.10    370.46 o 
   5   3  13     4713.95     4132.22    377.04 o 
   7   3  13     3375.15     3353.85    359.33 o 
  11   3  13     2507.13     3529.77    527.31 o 
  -8   4  13     1835.91     2191.87    241.07 o 
  -6   4  13     3356.08     3524.10    291.01 o 
  -4   4  13     1456.01     1308.85    216.78 o 
  -2   4  13     5557.39     5981.09    388.16 o 
   0   4  13     3889.93     3869.36    328.01 o 
   2   4  13      548.24      558.64    189.54 o 
   4   4  13      754.29      403.82    180.92 o 
   6   4  13      766.60      662.60    225.86 o 
   8   4  13     1346.21     1541.30    311.44 o 
  10   4  13     1285.13     1429.62    369.09 o 
  12   4  13      641.84      600.63    344.58 o 
  -9   5  13      709.36      762.25    199.76 o 
  -7   5  13      574.49      585.42    164.80 o 
  -5   5  13     2009.26     1972.81    258.09 o 
  -3   5  13     3572.45     3691.39    315.07 o 
  -1   5  13     9759.83    10039.31    546.83 o 
   1   5  13     5870.99     5872.14    434.47 o 
   3   5  13     1054.61     1174.02    268.08 o 
   5   5  13     4956.16     4594.15    420.17 o 
   7   5  13     8726.52     8264.44    585.42 o 
   9   5  13     5030.81     4359.21    452.17 o 
  11   5  13     2199.54     2018.44    437.19 o 
  -8   6  13    17575.41    18092.64    752.49 o 
  -6   6  13    17604.60    17391.91    734.33 o 
  -4   6  13    16288.94    16845.08    722.53 o 
  -2   6  13    11832.82    12200.76    619.24 o 
   0   6  13    10839.14    11818.73    635.13 o 
   2   6  13     3809.29     3775.38    382.03 o 
   4   6  13     2298.44     2284.71    365.24 o 
   6   6  13     1706.22     1639.36    335.27 o 
   8   6  13     1996.64     1593.96    350.03 o 
  10   6  13      523.17      450.31    201.03 o 
  -9   7  13     4229.86     4458.41    358.65 o 
  -7   7  13     4341.04     4034.38    344.12 o 
  -5   7  13     4314.29     4163.09    353.89 o 
  -3   7  13     3416.31     3936.78    352.98 o 
  -1   7  13     4290.14     4722.18    397.70 o 
   1   7  13     2128.80     1581.48    299.41 o 
   3   7  13     3559.69     3874.81    402.69 o 
   5   7  13     3722.73     3419.45    397.24 o 
   7   7  13     1962.53     1742.87    359.11 o 
   9   7  13      249.45      237.61    162.53 o 
  -8   8  13     2049.57     2318.53    279.66 o 
  -6   8  13     2134.57     1995.74    302.58 o 
  -4   8  13     2299.52     2273.36    323.01 o 
  -2   8  13     2379.70     2272.45    332.09 o 
   0   8  13     1373.33     1306.58    286.47 o 
   2   8  13     1896.10     2304.68    379.08 o 
   4   8  13     4739.62     3979.91    436.28 o 
   6   8  13     3214.37     2632.69    431.74 o 
   8   8  13     1699.49     1534.16    260.06 o 
  -9   9  13      561.73      814.23    226.09 o 
  -7   9  13      874.34      563.17    212.24 o 
  -5   9  13     2304.25     2577.76    298.95 o 
  -3   9  13     1589.71     1363.79    283.97 o 
  -1   9  13     1638.86     1246.20    280.11 o 
   1   9  13     2806.90     3012.91    420.39 o 
   3   9  13     2534.02     2866.04    432.20 o 
   5   9  13     1958.86     1879.52    382.26 o 
   7   9  13     1463.42     1510.05    248.20 o 
  -8  10  13     1712.13     1907.89    325.06 o 
  -6  10  13     2994.33     3179.52    352.75 o 
  -4  10  13     2873.86     3353.40    370.46 o 
  -2  10  13     1602.00     1354.48    295.55 o 
   0  10  13     2152.62     1994.38    363.42 o 
   2  10  13     1298.84     1183.33    310.98 o 
   4  10  13      889.27     1007.18    323.01 o 
   6  10  13      638.34      423.88    185.80 o 
  -9  11  13     2633.91     2611.81    381.35 o 
  -7  11  13     2865.45     3047.18    345.26 o 
  -5  11  13     3095.70     3254.43    363.19 o 
  -3  11  13     4107.18     4557.83    438.33 o 
  -1  11  13     3671.95     3897.28    419.71 o 
   1  11  13     2420.56     2472.66    412.90 o 
   3  11  13     1179.11     1638.68    369.32 o 
  -6  12  13      512.22      664.41    252.87 o 
  -4  12  13      709.08      390.43    228.36 o 
  -2  12  13      535.19      508.24    270.58 o 
   0  12  13      508.48      995.60    312.57 o 
  -6   0  14    22371.69    21661.92    737.28 o 
  -4   0  14    30816.45    30577.61    938.85 o 
  -2   0  14    19190.82    18835.83    664.64 o 
   0   0  14    46605.77    46183.98   1314.53 o 
   2   0  14    44505.98    43956.25   1338.14 o 
   4   0  14    23239.46    24150.01    895.27 o 
   6   0  14    11919.38    11765.84    613.57 o 
   8   0  14     9780.55    10635.86    638.31 o 
  -7   1  14     5184.09     5644.69    330.05 o 
  -5   1  14      772.20      713.64    101.70 o 
  -3   1  14      860.91     1016.41    113.58 o 
  -1   1  14      269.22      277.82     80.08 o 
   1   1  14      656.78      865.06    121.19 o 
   3   1  14      474.04      383.97    111.72 o 
   5   1  14      674.87      671.86    141.36 o 
   7   1  14     1879.77     2257.45    239.44 o 
  11   1  14      854.37      793.57    336.86 o 
  -6   2  14     1352.22     1676.36    218.60 o 
  -4   2  14      848.30     1056.66    111.02 o 
  -2   2  14     1202.58     1513.71    353.66 o 
   0   2  14     1209.10     1524.07    169.34 o 
   2   2  14      997.18     1191.45    137.02 o 
   4   2  14      911.73     1029.57    146.50 o 
   6   2  14     1491.70     1263.91    271.71 o 
   8   2  14      809.66      932.95    266.72 o 
  12   2  14      237.19       71.73    281.25 o 
  -7   3  14     7363.25     8070.13    432.65 o 
  -5   3  14     5568.97     5777.71    359.79 o 
  -3   3  14     6198.30     6398.08    385.89 o 
  -1   3  14     1590.28     1794.88    131.37 o 
   1   3  14     1461.96     1328.38    244.47 o 
   3   3  14     1279.23     1220.55    269.67 o 
   5   3  14      759.97      496.44    202.03 o 
   7   3  14      300.46      341.17    194.99 o 
   9   3  14     2149.06     1868.40    360.47 o 
  11   3  14     1449.93     2301.50    499.39 o 
  -8   4  14    21272.59    23103.11    839.88 o 
  -6   4  14    16776.68    16879.81    685.07 o 
  -4   4  14    18552.62    19139.55    753.85 o 
  -2   4  14    24952.62    24906.59    924.32 o 
   0   4  14    28495.24    29572.70   1085.72 o 
   2   4  14    19792.13    20095.43    863.49 o 
   4   4  14     8966.63     9521.76    584.97 o 
   6   4  14     9207.18     9171.96    598.13 o 
   8   4  14     7852.91     7604.56    577.70 o 
  10   4  14     3188.15     3816.11    742.16 o 
  -9   5  14     4052.87     4889.93    361.38 o 
  -7   5  14     3902.95     3764.94    317.79 o 
  -5   5  14     4625.42     4838.40    358.65 o 
  -3   5  14     2864.46     2493.77    280.79 o 
  -1   5  14     8479.98     9602.80    539.79 o 
   1   5  14     4952.08     4917.17    406.09 o 
   3   5  14     1790.94     1670.00    295.32 o 
   5   5  14     1152.25     1103.65    284.42 o 
   7   5  14     1825.46     1720.17    329.60 o 
   9   5  14      979.20     1054.62    305.08 o 
  11   5  14      614.45      629.45    224.37 o 
  -8   6  14     4561.69     4855.20    365.69 o 
  -6   6  14     3401.61     3464.40    317.34 o 
  -4   6  14     3208.92     3656.89    329.60 o 
  -2   6  14     2454.91     2612.71    298.50 o 
   0   6  14      522.06      429.02    195.44 o 
   2   6  14     1289.93     1097.75    275.12 o 
   4   6  14     4319.11     3936.10    411.54 o 
   6   6  14     2062.50     1565.36    340.27 o 
   8   6  14     1357.97     1083.45    312.12 o 
  10   6  14     1023.34     1075.05    252.16 o 
  -9   7  14     1777.28     2240.67    310.53 o 
  -7   7  14     1500.33     1503.16    266.27 o 
  -5   7  14     2354.10     2369.38    283.97 o 
  -3   7  14      711.68      777.91    221.32 o 
  -1   7  14     1073.61      698.69    231.54 o 
   1   7  14      367.82      400.65    204.07 o 
   3   7  14      182.90       99.20    180.01 o 
   5   7  14     1321.59      968.13    290.55 o 
   7   7  14     1132.56     1016.48    293.96 o 
   9   7  14     1118.11      942.61    352.52 o 
 -10   8  14     3605.30     3768.80    356.16 o 
  -8   8  14     2720.89     2851.97    315.07 o 
  -6   8  14     5886.57     6147.94    447.18 o 
  -4   8  14     5842.06     5992.67    446.73 o 
  -2   8  14     3685.36     3098.26    339.81 o 
   0   8  14     4000.68     4213.71    408.36 o 
   2   8  14     6649.40     6702.48    540.48 o 
   4   8  14     3302.02     4032.11    438.33 o 
   6   8  14     2932.07     3530.91    498.25 o 
   8   8  14     1103.87     1510.81    444.00 o 
  -9   9  14      964.47     1511.11    286.01 o 
  -7   9  14     2175.52     2688.08    361.83 o 
  -5   9  14     5492.28     5393.40    434.92 o 
  -3   9  14     3360.45     3559.74    380.44 o 
  -1   9  14     3098.92     3490.96    382.26 o 
   1   9  14     2907.01     3442.61    393.84 o 
   3   9  14     3082.53     4037.79    452.17 o 
   5   9  14     3585.46     3561.33    499.62 o 
   7   9  14     1659.96     1917.62    471.01 o 
 -10  10  14     2148.32     1903.81    329.82 o 
  -8  10  14     1481.78     1446.64    291.01 o 
  -6  10  14     1698.40     2149.42    341.63 o 
  -4  10  14     1354.87     1180.60    290.33 o 
  -2  10  14      904.99     1026.47    280.34 o 
   0  10  14     1413.70     1613.71    352.30 o 
   2  10  14     1262.22      989.93    309.85 o 
   4  10  14      607.49      722.98    299.86 o 
  -9  11  14      823.90      756.12    259.00 o 
  -7  11  14      497.43      387.03    224.50 o 
  -5  11  14      514.08      661.46    244.02 o 
  -3  11  14       45.56      -14.30    189.09 o 
  -1  11  14      121.04      318.70    252.87 o 
   1  11  14      120.54      -64.69    202.25 o 
   3  11  14      333.57      115.09    243.34 o 
  -6  12  14     1313.81     1398.97    308.71 o 
  -2  12  14      633.81     1033.96    300.54 o 
  -7   1  15    20079.86    21784.72    763.38 o 
  -5   1  15    18206.80    18336.86    467.03 o 
  -3   1  15    10324.80    10727.18    326.38 o 
  -1   1  15     9317.37     9869.69    316.57 o 
   1   1  15     7450.07     6829.74    276.24 o 
   3   1  15     2733.39     2775.13    195.64 o 
   5   1  15     2509.77     2536.17    217.93 o 
   7   1  15     1436.96     1254.60    301.45 o 
   9   1  15      467.57      687.80    284.20 o 
  -6   2  15     3765.69     4117.69    298.50 o 
  -4   2  15     8703.44     8959.68    459.21 o 
  -2   2  15    10282.84    10406.17    322.45 o 
   0   2  15    16601.89    16375.72    442.89 o 
   2   2  15    14643.49    14730.40   1073.12 o 
   4   2  15    13628.31    13341.41    676.90 o 
   6   2  15    10590.95    10484.91    624.01 o 
   8   2  15    10283.47    10094.47    657.38 o 
  10   2  15     7531.95     7794.56    629.46 o 
  -7   3  15     7522.58     8292.13    449.68 o 
  -5   3  15     7612.89     8432.42    449.22 o 
  -3   3  15     8903.64     9416.89    484.63 o 
  -1   3  15     5613.89     5700.00    223.24 o 
   1   3  15     4529.40     4882.67    376.58 o 
   3   3  15     3400.87     3181.79    331.64 o 
   5   3  15     1626.16     1756.94    324.15 o 
   7   3  15      565.25      564.08    230.85 o 
   9   3  15      520.34      755.89    278.52 o 
  11   3  15      145.37      126.00    206.05 o 
  -8   4  15     3633.66     4107.25    328.01 o 
  -6   4  15     3643.26     3808.75    312.80 o 
  -4   4  15     6194.73     6310.46    411.77 o 
  -2   4  15     2741.14     3078.51    301.00 o 
   0   4  15     3878.30     4500.41    374.31 o 
   2   4  15     1540.20     1154.50    258.77 o 
   4   4  15      676.72      393.61    207.70 o 
   6   4  15     1865.54     1850.24    337.77 o 
   8   4  15      494.39      467.84    240.39 o 
  10   4  15       66.85      -61.52    199.07 o 
  -9   5  15     6864.93     6910.41    439.24 o 
  -7   5  15     9990.51    10571.84    546.15 o 
  -5   5  15    11183.65    11698.65    582.70 o 
  -3   5  15    13807.91    12999.10    643.08 o 
  -1   5  15    11285.11    11963.10    629.91 o 
   1   5  15     4286.09     4836.81    413.59 o 
   3   5  15     3336.10     3621.25    376.58 o 
   5   5  15     1534.82     1385.81    317.34 o 
   7   5  15     1523.04     1514.51    339.58 o 
   9   5  15      913.16     1032.15    316.66 o 
  -8   6  15     1412.47     1877.02    284.88 o 
  -6   6  15      888.36     1000.14    220.19 o 
  -4   6  15     3782.77     3858.46    345.71 o 
  -2   6  15     7777.36     7721.92    505.52 o 
   0   6  15     5607.59     5766.13    454.67 o 
   2   6  15     6465.54     6881.36    525.04 o 
   4   6  15     7099.32     6864.56    542.75 o 
   6   6  15     5429.50     4975.73    483.73 o 
   8   6  15     3079.54     3319.35    470.79 o 
  -9   7  15      842.73     1084.36    247.88 o 
  -7   7  15     1334.00     1501.35    272.85 o 
  -5   7  15     1515.72     1569.22    276.03 o 
  -3   7  15      720.22      934.99    242.43 o 
  -1   7  15     1485.59     1753.08    303.49 o 
   1   7  15     4290.20     4207.81    417.67 o 
   3   7  15     5037.32     5032.25    480.78 o 
   5   7  15     2343.94     2292.42    406.78 o 
   7   7  15      844.76     1041.23    314.16 o 
 -10   8  15     3604.78     3469.62    352.52 o 
  -8   8  15     4989.88     5086.96    414.04 o 
  -6   8  15     4957.24     5371.16    427.66 o 
  -4   8  15     2645.23     2753.45    318.25 o 
  -2   8  15     1988.80     1730.38    316.20 o 
   0   8  15     3627.46     3872.54    406.78 o 
   2   8  15     2029.17     2529.86    410.18 o 
   4   8  15     1398.40      996.05    312.80 o 
   6   8  15      897.39     1059.39    316.89 o 
  -9   9  15     2792.26     2997.47    346.85 o 
  -7   9  15     2519.25     2750.27    326.19 o 
  -5   9  15     2269.54     2247.48    350.03 o 
  -3   9  15     3530.53     3612.40    386.35 o 
  -1   9  15     1472.49     1967.37    348.21 o 
   1   9  15     1948.30     2321.93    403.82 o 
   3   9  15     1470.67     1726.07    378.63 o 
   5   9  15      348.00      400.87    249.69 o 
 -10  10  15     1664.91     1497.03    306.67 o 
  -8  10  15     1502.20     1734.70    318.02 o 
  -6  10  15      629.15      517.55    232.22 o 
  -4  10  15     2376.92     2589.56    385.89 o 
  -2  10  15     2124.17     2230.45    375.90 o 
   0  10  15     1417.05     1685.21    356.84 o 
   2  10  15      663.46      610.84    276.03 o 
   4  10  15      688.76      892.09    310.08 o 
  -9  11  15       70.96     -233.92    155.95 o 
  -7  11  15      346.17      118.72    188.41 o 
  -5  11  15      467.14      718.89    263.77 o 
  -3  11  15     1835.62     1618.93    346.17 o 
  -1  11  15     1565.78     1918.56    376.36 o 
   1  11  15     1359.03     1506.34    355.93 o 
  -6   0  16      158.99      145.50    117.58 o 
  -4   0  16     1561.64     1937.40    198.85 o 
  -2   0  16      582.44      391.11    134.15 o 
   0   0  16       94.59       93.07    110.32 o 
   2   0  16     1049.46     1062.79    204.30 o 
   4   0  16     2936.21     3352.72    322.11 o 
   6   0  16     5218.61     5127.82    438.10 o 
  -7   1  16    12174.72    12138.79    535.94 o 
  -5   1  16    11356.15    11539.55    352.65 o 
  -3   1  16    11676.70    11710.02    428.57 o 
  -1   1  16    20374.66    20485.25    524.17 o 
   1   1  16    12354.96    12652.54    397.09 o 
   3   1  16     3669.01     3874.45    226.91 o 
   5   1  16     4754.32     4914.22    417.67 o 
   7   1  16     4750.40     4432.08    422.89 o 
   9   1  16     2542.30     2951.16    472.83 o 
  -8   2  16      867.01      775.64    201.12 o 
  -6   2  16     2210.71     2089.26    232.67 o 
  -4   2  16     1295.12     1527.34    144.56 o 
  -2   2  16      463.93      553.20     99.34 o 
   0   2  16      609.50      792.68    238.91 o 
   2   2  16      809.44      652.61    197.26 o 
   4   2  16      605.85      418.81    205.43 o 
   6   2  16      215.74        9.53    143.69 o 
   8   2  16      487.55      853.96    271.71 o 
  10   2  16       91.96       10.21    242.20 o 
  -7   3  16    12559.93    12655.21    586.10 o 
  -5   3  16    14793.66    15122.64    659.87 o 
  -3   3  16    14401.75    15251.36    590.19 o 
  -1   3  16    11479.02    11534.08    584.51 o 
   1   3  16    14927.55    15622.71    723.43 o 
   3   3  16     8834.37     9419.39    571.80 o 
   5   3  16     5982.19     6192.20    490.08 o 
   7   3  16     5235.35     5002.06    471.70 o 
   9   3  16     2242.72     2148.74    399.74 o 
  -8   4  16     1805.90     1667.73    262.86 o 
  -6   4  16     1859.93     2213.88    254.46 o 
  -4   4  16     1589.30     1846.38    283.06 o 
  -2   4  16     1291.17     1245.30    244.47 o 
   0   4  16      725.30      828.53    218.60 o 
   2   4  16      113.11      148.68    162.98 o 
   4   4  16     1394.35     1119.09    280.79 o 
   6   4  16     3010.19     2780.24    409.95 o 
   8   4  16     2267.88     2389.12    407.91 o 
  10   4  16     2293.44     2082.91    424.93 o 
  -9   5  16     1935.69     2105.38    299.86 o 
  -7   5  16     2054.20     2188.01    295.09 o 
  -5   5  16     1691.38     1503.62    262.41 o 
  -3   5  16     1553.87     1330.19    257.41 o 
  -1   5  16     1272.59     1502.71    280.57 o 
   1   5  16     2430.93     2860.37    375.22 o 
   3   5  16     3332.02     3649.63    395.88 o 
   5   5  16     1802.80     1431.89    330.73 o 
   7   5  16      771.31      534.12    251.06 o 
   9   5  16     1138.07     1173.56    343.67 o 
 -10   6  16     2304.97     2177.34    316.43 o 
  -8   6  16     3921.31     3893.42    351.16 o 
  -6   6  16     4527.76     4408.47    373.63 o 
  -4   6  16     3188.54     3538.40    341.40 o 
  -2   6  16     3609.13     3796.04    365.92 o 
   0   6  16     4439.22     4454.33    409.73 o 
   2   6  16     3090.76     3471.21    391.11 o 
   4   6  16     1359.97     1284.79    319.84 o 
   6   6  16     1623.00     1898.81    375.00 o 
   8   6  16      552.94      548.87    253.10 o 
  -9   7  16     3540.14     3475.52    345.71 o 
  -7   7  16     6838.82     7186.89    480.32 o 
  -5   7  16     4745.33     5069.03    411.09 o 
  -3   7  16     6054.89     6379.24    474.42 o 
  -1   7  16     3173.36     3445.56    367.96 o 
   1   7  16     7773.84     8170.69    586.10 o 
   3   7  16     6222.06     7070.90    572.25 o 
   5   7  16     3594.50     3538.17    482.36 o 
   7   7  16     2295.50     2369.60    421.98 o 
 -10   8  16     1675.63     2265.18    340.04 o 
  -8   8  16     1631.56     1805.75    312.35 o 
  -6   8  16     2111.11     1814.83    312.35 o 
  -4   8  16      539.66      321.88    194.53 o 
  -2   8  16     1004.26      780.18    250.15 o 
   0   8  16     1505.68     1165.85    307.58 o 
   2   8  16      628.45      646.94    271.49 o 
   4   8  16      715.98     1034.19    317.57 o 
   6   8  16      782.95      531.85    289.19 o 
  -9   9  16     1799.60     1706.10    317.34 o 
  -7   9  16     1307.69     1208.98    280.79 o 
  -5   9  16     1028.05     1010.81    261.73 o 
  -3   9  16      178.26       83.53    187.50 o 
  -1   9  16      269.52       92.84    202.03 o 
   1   9  16      556.69      368.87    240.16 o 
   3   9  16      836.51     1147.46    309.85 o 
   5   9  16      284.75       60.83    236.30 o 
 -10  10  16      974.12      561.59    242.43 o 
  -8  10  16      956.76     1007.86    274.66 o 
  -6  10  16     1394.75     1363.56    302.81 o 
  -4  10  16     2521.01     3028.80    424.93 o 
  -2  10  16     2765.20     3001.33    441.28 o 
   0  10  16     1871.54     1766.25    376.13 o 
   2  10  16     1129.61     1538.57    377.27 o 
  -7  11  16      299.19      256.73    221.32 o 
  -5  11  16     1433.44     2004.14    381.81 o 
  -3  11  16     1460.65     1477.97    349.12 o 
  -1  11  16     1381.60     1640.95    364.10 o 
  -7   1  17     4000.62     4367.39    312.57 o 
  -5   1  17     3923.85     3798.76    324.83 o 
  -3   1  17     2650.39     2883.45    173.71 o 
  -1   1  17     4534.86     4800.94    231.19 o 
   1   1  17    15124.43    16050.17    469.43 o 
   3   1  17     6158.87     6166.07    500.86 o 
   5   1  17     6085.24     6326.58    474.42 o 
   7   1  17     5135.73     5673.74    490.08 o 
  -8   2  17    13052.80    13642.41    609.03 o 
  -6   2  17    11776.38    12074.10    558.64 o 
  -4   2  17    11011.33    11870.86    360.42 o 
  -2   2  17     9943.14    10094.43    331.74 o 
   0   2  17     2997.89     2837.44    284.88 o 
   2   2  17     2222.96     1962.37    305.76 o 
   4   2  17      849.57     1042.82    258.09 o 
   6   2  17      374.35      218.60    200.44 o 
   8   2  17       51.84      -89.89    196.58 o 
  -7   3  17     2131.00     2136.02    281.93 o 
  -5   3  17     2705.33     2878.53    279.43 o 
  -3   3  17     2692.46     2921.88    289.19 o 
  -1   3  17     2535.25     2819.96    297.82 o 
   1   3  17     2042.87     2349.40    327.10 o 
   3   3  17     4956.29     5155.29    432.20 o 
   5   3  17     2994.11     2522.82    379.76 o 
   7   3  17     2897.28     3212.44    444.23 o 
   9   3  17     1701.38     1813.69    382.03 o 
  -8   4  17     1921.98     2360.98    300.31 o 
  -6   4  17     1766.25     1851.83    273.08 o 
  -4   4  17      629.09      693.02    199.07 o 
  -2   4  17      592.43      774.73    209.97 o 
   0   4  17     1371.75     1287.29    262.18 o 
   2   4  17     2199.15     2784.78    371.36 o 
   4   4  17      632.83      672.36    244.70 o 
   6   4  17     1070.00     1014.67    296.23 o 
   8   4  17      901.14      918.88    295.77 o 
  -9   5  17        5.40     -121.90    115.54 o 
  -7   5  17     2146.25     1882.47    287.38 o 
  -5   5  17     4622.36     4504.26    368.19 o 
  -3   5  17     5300.11     5581.36    419.49 o 
  -1   5  17     7542.97     7704.44    514.60 o 
   1   5  17     6277.15     6633.71    502.34 o 
   3   5  17     7999.92     8027.46    582.92 o 
   5   5  17     4563.03     5290.35    492.81 o 
   7   5  17     4310.86     4551.71    477.82 o 
 -10   6  17     5469.55     5923.66    438.55 o 
  -8   6  17     6142.32     5874.63    436.28 o 
  -6   6  17     5506.65     4794.59    398.15 o 
  -4   6  17     7055.91     7075.21    486.00 o 
  -2   6  17     2381.24     2883.97    375.68 o 
   0   6  17     1880.12     1929.46    347.08 o 
   2   6  17     3185.83     3190.19    379.99 o 
   4   6  17     1183.45      835.80    288.06 o 
   6   6  17       57.87       22.47    203.84 o 
  -9   7  17     3919.64     3572.90    359.33 o 
  -7   7  17     2142.33     2195.95    321.65 o 
  -5   7  17     1544.71     1288.20    266.04 o 
  -3   7  17     1517.35     1318.61    289.87 o 
  -1   7  17      637.53      749.99    241.52 o 
   1   7  17     1279.33     1394.43    328.46 o 
   3   7  17      756.93     1035.55    303.95 o 
   5   7  17      510.99      618.33    277.16 o 
 -10   8  17      612.99      804.02    249.01 o 
  -8   8  17     1042.27     1218.74    276.93 o 
  -6   8  17     1472.23     1520.41    301.45 o 
  -4   8  17     1673.66     1928.78    341.17 o 
  -2   8  17     1398.01     1496.13    317.57 o 
   0   8  17     1257.64     1041.00    298.04 o 
   2   8  17     2057.22     1983.03    380.22 o 
   4   8  17     1737.53     1906.53    404.51 o 
  -9   9  17      786.75      836.93    257.41 o 
  -7   9  17      707.60      707.77    237.44 o 
  -5   9  17     1314.58     1654.79    325.74 o 
  -3   9  17     1456.86     1410.09    321.43 o 
  -1   9  17     2105.28     2018.21    382.49 o 
   1   9  17     1299.75      918.42    300.31 o 
   3   9  17     1692.13     1417.13    366.14 o 
 -10  10  17     1375.19     1920.61    358.43 o 
  -8  10  17      520.65      434.24    254.92 o 
  -6  10  17     1503.82     1222.37    304.85 o 
  -4  10  17     1847.09     2309.90    393.84 o 
  -2  10  17     1866.00     2252.70    402.46 o 
   0  10  17     1377.88     1461.62    358.43 o 
  -5  11  17     1381.63     1439.38    327.55 o 
  -3  11  17     1541.10     1703.60    369.32 o 
  -6   0  18    18183.25    19222.18    711.86 o 
  -4   0  18    16867.11    17349.69    664.64 o 
  -2   0  18    12810.37    13298.28    575.43 o 
   0   0  18    24899.52    25684.73    917.06 o 
   2   0  18     8558.93     8517.77    486.68 o 
   4   0  18     8522.23     8948.83    537.98 o 
  -7   1  18     1229.18     1465.71    228.58 o 
  -5   1  18       89.26       72.85     78.05 o 
  -3   1  18      211.11      151.84    106.01 o 
  -1   1  18       99.17       92.67     87.92 o 
   1   1  18     1244.72     1575.18    202.14 o 
   3   1  18     3197.71     3507.76    349.12 o 
   5   1  18     2404.04     3012.91    404.51 o 
   7   1  18     1315.33     1525.41    354.11 o 
  -8   2  18      174.75      183.41    145.73 o 
  -6   2  18      433.08      677.35    183.64 o 
  -4   2  18       72.27      167.06     88.23 o 
  -2   2  18     1022.55      955.11    131.05 o 
   0   2  18     2127.03     2218.20    301.00 o 
   2   2  18     1324.20     1552.19    286.47 o 
   4   2  18      221.59      219.28    180.46 o 
   6   2  18        4.14      -77.63    174.11 o 
   8   2  18      313.35      224.95    251.28 o 
  -9   3  18     1054.62     1006.27    223.59 o 
  -7   3  18     1369.45     1264.14    240.84 o 
  -5   3  18      455.52      609.03    196.80 o 
  -3   3  18       36.08      -25.65    116.45 o 
  -1   3  18     1420.70     1415.54    262.63 o 
   1   3  18     1378.81      919.56    238.34 o 
   3   3  18      901.70     1001.05    260.14 o 
   5   3  18     1747.77     3046.96    430.84 o 
   7   3  18     2785.63     2596.37    425.16 o 
  -8   4  18     8650.12     9609.84    535.94 o 
  -6   4  18     8827.43     9569.21    535.94 o 
  -4   4  18    10311.14    10952.52    585.65 o 
  -2   4  18    14740.22    15563.24    735.69 o 
   0   4  18     5406.35     6218.08    461.94 o 
   2   4  18     5825.37     6532.01    507.56 o 
   4   4  18     3538.32     3755.63    408.59 o 
   6   4  18     2857.76     2990.89    453.31 o 
   8   4  18     2068.12     1769.65    385.21 o 
  -9   5  18     2265.18     2698.74    303.49 o 
  -7   5  18     2403.17     2337.14    323.70 o 
  -5   5  18     3458.12     3364.52    330.05 o 
  -3   5  18     1892.71     2220.92    328.46 o 
  -1   5  18     2873.20     2816.78    329.82 o 
   1   5  18      498.46      629.68    231.99 o 
   3   5  18      547.31      846.92    266.27 o 
   5   5  18     1630.91     1476.15    344.35 o 
   7   5  18      662.56      331.19    255.60 o 
 -10   6  18      871.56     1147.01    258.32 o 
  -8   6  18     1558.79     1505.20    285.33 o 
  -6   6  18      685.86      481.23    206.34 o 
  -4   6  18      127.27       31.55    143.69 o 
  -2   6  18      464.50       96.47    175.47 o 
   0   6  18      405.72      439.92    214.74 o 
   2   6  18     1174.66     1219.19    315.52 o 
   4   6  18      746.51      901.40    304.63 o 
   6   6  18      533.66      233.12    237.66 o 
  -9   7  18      868.11      983.34    254.46 o 
  -7   7  18     1152.45     1022.39    255.14 o 
  -5   7  18      866.91      754.99    237.21 o 
  -3   7  18      967.50      684.62    242.43 o 
  -1   7  18     1019.19      976.76    270.12 o 
   1   7  18      853.03     1131.80    310.76 o 
   3   7  18     1284.28     1357.89    329.60 o 
   5   7  18     1751.86     2162.58    428.79 o 
 -10   8  18     3457.61     3668.47    386.12 o 
  -8   8  18     3273.76     3160.68    359.79 o 
  -6   8  18     3974.31     4496.55    419.26 o 
  -4   8  18     2547.24     2940.72    401.33 o 
  -2   8  18     3425.46     3602.87    404.05 o 
   0   8  18     4787.31     4995.03    488.49 o 
   2   8  18     3155.00     3646.45    497.35 o 
   4   8  18     2231.26     2139.88    415.63 o 
  -9   9  18     1465.98     1532.44    320.52 o 
  -7   9  18     2417.45     3078.96    410.41 o 
  -5   9  18     1821.13     2384.13    390.43 o 
  -3   9  18     2051.92     2851.74    421.98 o 
  -1   9  18     2362.92     2478.79    413.36 o 
   1   9  18     1285.83     1421.67    358.65 o 
  -8  10  18      337.26      188.41    203.39 o 
  -6  10  18      786.70      860.31    270.35 o 
  -4  10  18      626.94      331.87    240.61 o 
  -2  10  18      422.32      558.41    274.89 o 
   0  10  18      398.90      359.56    253.33 o 
  -7   1  19     5223.50     5649.46    371.14 o 
  -5   1  19     4260.24     4398.02    222.98 o 
  -3   1  19      468.34      599.43    120.46 o 
  -1   1  19     1857.45     1906.96    171.31 o 
   1   1  19      895.64     1021.48    238.80 o 
   3   1  19      483.93      303.49    203.61 o 
   5   1  19       35.96     -162.98    164.12 o 
  -8   2  19     2493.88     2887.83    286.92 o 
  -6   2  19     7110.72     7288.13    435.60 o 
  -4   2  19     7271.97     7654.50    297.08 o 
  -2   2  19     5787.26     6026.95    410.86 o 
   0   2  19    14127.84    13774.97    675.54 o 
   2   2  19     9472.52    10097.88    595.41 o 
   4   2  19     8094.26     8806.50    588.37 o 
   6   2  19     7294.29     7307.65    574.07 o 
   8   2  19     4533.97     5023.18    518.68 o 
  -9   3  19     2873.56     2667.19    293.96 o 
  -7   3  19     4362.36     4903.78    375.00 o 
  -5   3  19     4850.81     5061.54    383.85 o 
  -3   3  19     3419.79     3537.49    329.37 o 
  -1   3  19       27.62      -36.32    132.57 o 
   1   3  19     1188.55     1421.44    288.28 o 
   3   3  19      410.39      331.64    202.93 o 
   5   3  19      333.31      169.11    219.96 o 
   7   3  19      260.47      334.59    262.86 o 
  -8   4  19      461.03      393.61    181.82 o 
  -6   4  19      864.91     1003.77    230.17 o 
  -4   4  19      536.47      688.25    212.69 o 
  -2   4  19      994.59     1020.57    257.87 o 
   0   4  19     1391.35     1536.53    308.03 o 
   2   4  19      867.30      786.31    254.46 o 
   4   4  19      150.88       44.72    184.09 o 
   6   4  19      183.13      299.86    246.97 o 
  -9   5  19     4743.01     5506.67    420.39 o 
  -7   5  19     3647.53     3445.33    343.44 o 
  -5   5  19     2801.27     2639.95    311.21 o 
  -3   5  19     3641.59     3948.81    378.63 o 
  -1   5  19     1848.22     2043.64    335.95 o 
   1   5  19      766.81      544.79    236.53 o 
   3   5  19     1334.15     1564.22    351.39 o 
   5   5  19      257.39      323.01    241.52 o 
 -10   6  19     1096.43     1093.66    270.81 o 
  -8   6  19     1866.77     1683.85    305.76 o 
  -6   6  19     1969.06     2258.83    336.86 o 
  -4   6  19     1573.35     1497.49    304.63 o 
  -2   6  19     4713.91     5071.75    453.54 o 
   0   6  19     7756.60     8268.98    595.64 o 
   2   6  19     5387.22     5796.32    515.73 o 
   4   6  19     3300.47     4252.30    536.84 o 
  -9   7  19      432.60      525.72    217.01 o 
  -7   7  19     1213.14     1103.42    271.49 o 
  -5   7  19     2283.51     2112.87    344.12 o 
  -3   7  19     1359.59     1431.43    312.12 o 
  -1   7  19     2690.21     3523.87    457.40 o 
   1   7  19     1596.01     1891.10    372.05 o 
   3   7  19     1071.98     1234.63    342.54 o 
 -10   8  19     1322.75     1171.07    300.77 o 
  -8   8  19     1086.50     1115.23    281.02 o 
  -6   8  19      866.46     1221.01    291.01 o 
  -4   8  19      643.01      892.77    273.08 o 
  -2   8  19     1151.75     1146.10    311.44 o 
   0   8  19     1040.83     1328.60    331.87 o 
   2   8  19      727.35      661.92    302.36 o 
  -9   9  19      674.45      882.33    265.81 o 
  -7   9  19     1131.23     1264.82    313.93 o 
  -5   9  19     1040.62     1372.19    321.43 o 
  -3   9  19      838.54     1076.41    306.22 o 
  -1   9  19      466.71      643.76    269.90 o 
   1   9  19      517.86      900.26    305.31 o 
  -6  10  19      698.07     1017.62    295.09 o 
  -4  10  19     1252.28     1191.04    328.92 o 
  -6   0  20      428.14      320.97    157.53 o 
  -4   0  20      217.16       89.89    135.29 o 
  -2   0  20      661.41      550.46    175.24 o 
   0   0  20     4397.96     4144.25    345.71 o 
   2   0  20     6235.51     6516.58    438.33 o 
  -7   1  20     7211.73     7385.97    437.87 o 
  -5   1  20     7759.59     8116.02    309.67 o 
  -3   1  20     4757.33     4717.84    238.05 o 
  -1   1  20     3397.13     3566.48    238.91 o 
   1   1  20     3774.38     3499.13    345.26 o 
   3   1  20     2144.73     2244.53    358.65 o 
  -8   2  20      196.44      161.85    153.68 o 
  -6   2  20       94.30      214.74    146.41 o 
  -4   2  20     1377.53     1323.38    243.79 o 
  -2   2  20      297.03      239.93    162.53 o 
   0   2  20      176.33      215.65    162.30 o 
   2   2  20      144.97      169.79    189.54 o 
   4   2  20      131.15      176.38    196.35 o 
   6   2  20       57.49       98.29    212.47 o 
  -9   3  20     4573.08     5370.48    401.10 o 
  -7   3  20     6194.59     7399.59    475.78 o 
  -5   3  20     9079.83    10229.31    556.37 o 
  -3   3  20     6359.16     7142.18    473.28 o 
  -1   3  20     5279.94     5445.84    429.93 o 
   1   3  20     3686.41     3860.51    390.66 o 
   3   3  20     1142.35     1405.10    320.74 o 
   5   3  20     1650.64     1951.02    378.85 o 
  -8   4  20      629.50      731.15    222.68 o 
  -6   4  20        7.01     -185.57    123.71 o 
  -4   4  20      545.95      410.18    205.20 o 
  -2   4  20      357.99      325.06    194.08 o 
   0   4  20     1158.25     1240.07    283.52 o 
   2   4  20     3038.94     3378.60    439.01 o 
   4   4  20     2672.15     2981.81    432.65 o 
   6   4  20     2908.47     3399.25    489.40 o 
  -9   5  20     1323.95     1566.72    287.38 o 
  -7   5  20     1115.07     1032.37    252.87 o 
  -5   5  20     1150.19     1153.14    267.63 o 
  -3   5  20     2002.78     2537.12    361.15 o 
  -1   5  20     1201.67     1482.05    313.03 o 
   1   5  20      979.02     1134.75    307.35 o 
   3   5  20     1356.37     1185.82    317.11 o 
   5   5  20      273.57      383.39    264.90 o 
 -10   6  20     1068.56      973.58    271.71 o 
  -8   6  20     1441.06     1294.78    285.11 o 
  -6   6  20     1369.82     1290.47    281.93 o 
  -4   6  20     1457.88     1176.52    291.46 o 
  -2   6  20     2249.45     2148.74    378.63 o 
   0   6  20     2352.81     3328.20    462.16 o 
   2   6  20     1554.22     1732.20    366.60 o 
   4   6  20      504.97      427.43    259.68 o 
  -9   7  20     3248.03     3925.20    394.29 o 
  -7   7  20     4164.21     5040.20    436.51 o 
  -5   7  20     3949.43     3791.73    398.38 o 
  -3   7  20     3652.35     3584.03    407.46 o 
  -1   7  20     3068.25     3908.86    429.93 o 
   1   7  20     2668.40     3152.96    463.98 o 
   3   7  20     1874.67     1894.73    397.47 o 
 -10   8  20      449.45      481.91    228.36 o 
  -8   8  20      825.97      749.76    254.01 o 
  -6   8  20      141.89      106.46    205.66 o 
  -4   8  20       42.76        2.95    178.87 o 
  -2   8  20      689.50      572.71    260.82 o 
   0   8  20     1195.33     1083.22    333.23 o 
  -9   9  20      322.14      421.53    227.68 o 
  -7   9  20      192.55       54.71    204.75 o 
  -5   9  20      378.62       92.39    201.80 o 
  -3   9  20      542.93      708.45    278.30 o 
  -1   9  20      344.05       -3.86    222.00 o 
  -7   1  21     4693.27     4782.33    362.74 o 
  -5   1  21     3244.23     3759.75    219.45 o 
  -3   1  21     4786.34     4941.76    249.64 o 
  -1   1  21     5284.09     5552.53    402.69 o 
   1   1  21     6666.49     6949.46    476.24 o 
   3   1  21     2680.60     3088.72    355.02 o 
  -8   2  21     6797.56     6435.54    439.46 o 
  -6   2  21     4092.16     4185.34    350.71 o 
  -4   2  21     1417.69     1469.57    256.28 o 
  -2   2  21      682.19      516.87    193.85 o 
   0   2  21      755.31      903.67    244.47 o 
   2   2  21      149.89       46.99    167.30 o 
   4   2  21      442.77      101.24    188.41 o 
  -9   3  21     2306.97     2528.50    297.82 o 
  -7   3  21     2187.46     2384.13    289.65 o 
  -5   3  21     2438.30     2564.82    293.73 o 
  -3   3  21     2846.41     3416.28    341.40 o 
  -1   3  21     2690.67     3310.72    356.38 o 
   1   3  21     1579.81     1506.57    303.49 o 
   3   3  21     1668.78     1728.34    359.11 o 
   5   3  21      741.74      794.26    285.11 o 
  -8   4  21      430.91      697.33    218.82 o 
  -6   4  21      418.63      552.73    210.88 o 
  -4   4  21     1326.97     1513.83    285.11 o 
  -2   4  21     1634.32     1511.79    300.77 o 
   0   4  21     1036.67      768.38    249.69 o 
   2   4  21     1375.03     1346.08    320.97 o 
   4   4  21      321.38      425.62    238.34 o 
  -9   5  21     2449.67     2703.06    368.19 o 
  -7   5  21     3739.93     3394.71    358.20 o 
  -5   5  21     5370.94     5754.78    459.44 o 
  -3   5  21     3682.43     4008.96    395.65 o 
  -1   5  21     2791.37     3225.60    431.06 o 
   1   5  21     3737.41     4635.92    457.85 o 
   3   5  21     2861.80     3473.71    480.32 o 
 -10   6  21     2097.00     3094.40    402.01 o 
  -8   6  21     1831.11     2071.56    346.62 o 
  -6   6  21     2148.40     2432.71    361.38 o 
  -4   6  21     1379.80     1705.87    323.01 o 
  -2   6  21      158.06      -49.71    185.91 o 
   0   6  21       34.89     -167.52    172.97 o 
   2   6  21       47.78      -15.44    198.39 o 
 -11   7  21     1035.63     1533.13    313.25 o 
  -9   7  21     1223.76     1132.25    289.42 o 
  -7   7  21      825.26     1145.64    290.10 o 
  -5   7  21      158.50       86.71    173.88 o 
  -3   7  21      184.16      259.00    224.73 o 
  -1   7  21      710.74      623.33    267.17 o 
   1   7  21      367.83      110.55    200.44 o 
 -10   8  21      507.25      678.26    258.55 o 
  -8   8  21      710.19      964.96    281.25 o 
  -6   8  21     1054.89      789.04    270.81 o 
  -4   8  21     1665.90     1861.59    368.41 o 
  -2   8  21     1607.10     2109.01    402.92 o 
  -6   0  22     6891.27     7786.16    457.85 o 
  -4   0  22     4742.71     4654.08    353.20 o 
  -2   0  22     4663.11     4294.52    351.84 o 
  -7   1  22      152.97      -27.69    127.80 o 
  -5   1  22      101.08       99.35     98.69 o 
  -3   1  22      305.08      488.04    183.19 o 
  -1   1  22     2010.26     2782.96    353.89 o 
   1   1  22     1931.36     2343.50    337.54 o 
  -8   2  22       86.53      198.17    162.98 o 
  -6   2  22      233.21      523.68    195.90 o 
  -4   2  22      217.39      468.52    196.80 o 
  -2   2  22      386.61      453.08    196.80 o 
   0   2  22      609.67      437.65    214.28 o 
   2   2  22      171.62      331.64    201.34 o 
   4   2  22      147.08      175.47    211.56 o 
  -9   3  22       40.79     -108.50    157.99 o 
  -7   3  22      394.03      215.87    173.88 o 
  -5   3  22     1690.65     1899.27    301.00 o 
  -3   3  22      996.22     1036.91    241.52 o 
  -1   3  22     1384.47     1695.20    313.03 o 
   1   3  22     2498.00     3102.12    363.42 o 
   3   3  22     2766.01     3219.25    457.85 o 
 -10   4  22     4267.00     4718.77    410.18 o 
  -8   4  22     4095.24     4622.53    398.15 o 
  -6   4  22     6614.25     7202.78    499.62 o 
  -4   4  22     7603.80     9137.69    573.62 o 
  -2   4  22     3266.19     3267.37    367.96 o 
   0   4  22     1373.74     1806.20    339.81 o 
   2   4  22     2221.28     2775.24    424.71 o 
  -9   5  22     1216.54     1249.38    283.74 o 
  -7   5  22     1479.39     1865.45    338.45 o 
  -5   5  22     1166.53     1739.46    320.29 o 
  -3   5  22     1114.73     1339.50    312.35 o 
  -1   5  22      981.73     1171.29    302.58 o 
   1   5  22      919.73     1482.96    344.12 o 
 -10   6  22      497.52      455.35    211.79 o 
  -8   6  22      528.14      515.51    227.90 o 
  -6   6  22      691.55      473.74    223.14 o 
  -4   6  22     1008.89     1157.90    293.96 o 
  -2   6  22      971.99      725.02    276.71 o 
   0   6  22      378.73      362.97    235.17 o 
 -11   7  22       68.92      -28.37    202.71 o 
  -9   7  22        9.01       65.60    186.82 o 
  -7   7  22      263.43      211.33    214.06 o 
  -5   7  22      465.57      484.18    248.11 o 
  -3   7  22      835.59      772.46    287.60 o 
  -1   7  22     1005.81      990.61    325.51 o 
  -6   8  22     2462.07     2851.97    426.75 o 
  -4   8  22     1841.12     1956.02    382.71 o 
  -7   1  23     1218.18     1351.30    256.96 o 
  -5   1  23      267.13      447.63    187.50 o 
  -3   1  23       17.16       66.74    149.59 o 
  -1   1  23      231.74      385.21    188.86 o 
  -8   2  23     4431.27     5282.63    407.91 o 
  -6   2  23     6280.92     7555.08    488.27 o 
  -4   2  23     6626.49     6785.79    466.47 o 
  -2   2  23     6397.62     6949.91    482.82 o 
   0   2  23     5168.48     5619.72    464.66 o 
   2   2  23     3701.58     4129.72    419.94 o 
  -9   3  23      856.53      811.51    243.79 o 
  -7   3  23      561.89      476.46    214.06 o 
  -5   3  23      600.86      688.48    216.55 o 
  -3   3  23      540.35      761.80    231.76 o 
  -1   3  23      455.54      304.40    200.21 o 
   1   3  23      381.27      483.50    243.79 o 
 -10   4  23      830.00     1047.36    269.22 o 
  -8   4  23      734.96      704.82    239.03 o 
  -6   4  23      737.84      770.88    246.97 o 
  -4   4  23      120.93      382.26    198.39 o 
  -2   4  23       29.68      108.50    181.82 o 
   0   4  23       57.52       -7.04    173.42 o 
   2   4  23      270.05      261.27    221.09 o 
  -9   5  23      835.19      586.33    235.62 o 
  -7   5  23      447.58      291.92    216.33 o 
  -5   5  23      776.87      858.27    265.13 o 
  -3   5  23      220.62      213.83    215.19 o 
  -1   5  23      149.38     -145.50    188.86 o 
   1   5  23      209.19      281.25    248.11 o 
 -10   6  23     1371.77     1920.61    347.08 o 
  -8   6  23     2282.05     2640.63    392.25 o 
  -6   6  23     2383.65     3224.92    436.51 o 
  -4   6  23     3452.21     3695.03    409.05 o 
  -2   6  23     2821.36     3421.27    471.24 o 
  -7   7  23     1114.76     1202.85    312.35 o 
  -5   7  23      967.32     1084.81    313.93 o 
  -3   7  23      960.68     1467.98    352.07 o 
  -6   0  24     1572.41     1940.13    288.28 o 
  -4   0  24     2098.77     2258.37    272.17 o 
  -7   1  24     2651.06     2890.33    365.01 o 
  -5   1  24     2237.63     2238.85    316.20 o 
  -3   1  24     1051.52      983.57    241.75 o 
  -1   1  24      646.23      771.33    241.07 o 
  -8   2  24       16.59      -88.07    150.95 o 
  -6   2  24      204.69      255.37    182.28 o 
  -4   2  24      221.48      178.87    168.20 o 
  -2   2  24       74.66      286.92    174.11 o 
   0   2  24       45.92      400.87    208.38 o 
  -9   3  24     2333.40     3197.00    407.00 o 
  -7   3  24     2957.10     3001.56    342.99 o 
  -5   3  24     2450.89     3086.00    391.34 o 
  -3   3  24     1405.62     1838.89    323.92 o 
  -1   3  24     1060.44     1245.52    303.49 o 
   1   3  24     1037.22      898.67    286.47 o 
 -10   4  24      143.66      -53.80    170.47 o 
  -8   4  24     1139.61     1374.68    297.14 o 
  -6   4  24      953.00      774.73    259.91 o 
  -4   4  24      999.56     1552.19    324.38 o 
  -2   4  24     2092.74     2491.73    385.21 o 
   0   4  24     2436.19     3094.62    444.46 o 
  -9   5  24      785.66      982.21    270.12 o 
  -7   5  24      844.31      729.79    250.38 o 
  -5   5  24      647.12      681.89    257.19 o 
  -3   5  24      509.78      653.97    265.13 o 
  -1   5  24      470.95      593.37    272.85 o 
  -8   6  24      504.34      653.97    259.91 o 
  -6   6  24      600.87      581.11    247.20 o 
  -4   6  24      551.25      736.15    271.94 o 
  -7   1  25     3228.83     3091.45    325.06 o 
  -5   1  25     2669.39     2962.97    316.66 o 
  -3   1  25     2343.62     2609.99    301.68 o 
  -8   2  25      266.89      350.48    220.41 o 
  -6   2  25      173.20       24.29    181.82 o 
  -4   2  25       99.27       72.18    168.88 o 
  -2   2  25       81.78     -196.12    166.84 o 
  -9   3  25      988.94     1319.07    286.01 o 
  -7   3  25     1274.02     1277.76    285.56 o 
  -5   3  25     1869.12     2262.23    344.81 o 
  -3   3  25      832.35     1293.65    292.82 o 
  -1   3  25      733.56      571.80    246.06 o 
 -10   4  25      183.07      624.01    239.93 o 
  -8   4  25      215.20      118.49    189.54 o 
  -6   4  25      281.08      333.23    217.92 o 
  -4   4  25      366.88      706.64    265.13 o 
  -7   5  25     1663.24     2265.18    372.50 o 
  -5   5  25     2401.77     3459.18    455.81 o 
  -7   1  26      936.88      982.66    248.11 o 
  -5   1  26      666.22      874.84    248.79 o 
  -8   2  26       81.67     -106.91    159.35 o 
  -6   2  26       54.51       91.93    177.74 o 
  -4   2  26        4.57        3.86    163.44 o 
  -9   3  26      744.11      631.50    247.42 o 
  -7   3  26      972.55      872.12    272.17 o 
  -5   3  26     1214.79     1757.85    325.28 o 
                                                 
